# Supplementary material for: Effect of luting materials and root third on glass fiber posts bonding strength after hydrothermal aging
Source: PLoS One. 2026 Jan 23;21(1):e0339002. doi: 10.1371/journal.pone.0339002 (PMC12829820; doi:10.1371/journal.pone.0339002)
Supplement: S1 Data — (XLSX) [file pone.0339002.s001.xlsx]

## Sheet: Sheet_1
	RAW_DATA (Repository)
					Dimensions used for adhesive area calculation										Thickness					Maximum Force (N)		Failures
					Diameter 1				Diameter 2
GROUP	Tooth	Slice	Root Third	Surface (C= Cervical; A= Apical)	Measurement 1	Measurement 2	Measurement 3	Average	Measurement 1	Measurement 2	Measurement 3	Average	Overall Average	Radius - r	Measurement 1	Measurement 2	Measurement 3	Average
ACC	33	1	I	C	1.49	1.51	1.47	1.49	1.86	1.68	1.7	1.74667	1.61833	0.809167	2.02	2.03	1.98	2.01		44.65		Adhesive C-D
	33	1	I	A	1.41	1.38	1.39	1.39333	1.51	1.52	1.47	1.5	1.44667	0.723333
	33	2	I	C	1.47	1.43	1.46	1.45333	1.48	1.49	1.42	1.46333	1.45833	0.729167	1.87	1.88	1.91	1.88667		56.84		Adhesive C-D
	33	2	I	A	1.4	1.34	1.37	1.37	1.38	1.38	1.37	1.37667	1.37333	0.686667
	33	1	II	C	1.38	1.35	1.37	1.36667	1.37	1.37	1.34	1.36	1.36333	0.681667	1.83	1.86	1.87	1.85333		10.75		Adhesive C-D
	33	1	II	A	1.34	1.33	1.33	1.335	1.32	1.33	1.35	1.33333	1.33417	0.667083
	33	2	II	C	1.33	1.33	1.32	1.32667	1.32	1.32	1.31	1.31667	1.32167	0.660833	1.78	1.76	1.83	1.79		11.44		Adhesive C-D
	33	2	II	A	1.29	1.29	1.3	1.29333	1.27	1.3	1.32	1.29667	1.295	0.6475
	33	1	III	C	1.35	1.29	1.3	1.31333	1.29	1.29	1.3	1.29333	1.30333	0.651667	1.83	1.74	1.9	1.82333		4.52		Adhesive C-D
	33	1	III	A	1.27	1.31	1.39	1.32333	1.28	1.28	1.27	1.27667	1.3	0.65
	33	2	III	C	1.35	1.25	1.27	1.29	1.35	1.27	1.3	1.30667	1.29833	0.649167	1.79	1.62	1.73	1.71333		14.86		Adhesive C-D
	33	2	III	A	1.19	1.07	1.03	1.09667	1.17	1.12	0.98	1.09	1.09333	0.546667
ACC	30	1	I	C	1.65	1.66	1.67	1.66	1.64	1.66	1.69	1.66333	1.66167	0.830833	2.09	2.14	2.18	2.13667		38.42		Adhesive C-D
	30	1	I	A	1.62	1.62	1.64	1.62667	1.61	1.59	1.58	1.59333	1.61	0.805
	30	2	I	C	1.6	1.6	1.59	1.59667	1.59	1.59	1.61	1.59667	1.59667	0.798333	2.04	2.05	2.06	2.05		23.76		Adhesive C-D
	30	2	I	A	1.5	1.5	1.52	1.50667	1.5	1.5	1.5	1.5	1.50333	0.751667
	30	1	II	C	1.51	1.48	1.51	1.5	1.51	1.53	1.52	1.52	1.51	0.755	2.07	2.1	2.08	2.08333		24.86		Adhesive C-D
	30	1	II	A	1.43	1.46	1.47	1.45333	1.44	1.47	1.45	1.45333	1.45333	0.726667
	30	2	II	C	1.42	1.41	1.41	1.41333	1.44	1.43	1.41	1.42667	1.42	0.71	1.93	1.92	1.93	1.92667		14.59		Adhesive C-D
	30	2	II	A	1.39	1.35	1.42	1.38667	1.4	1.39	1.43	1.40667	1.39667	0.698333
	30	1	III	C	1.4	1.36	1.42	1.39333	1.38	1.34	1.44	1.38667	1.39	0.695	2.23	1.92	1.91	2.02		26.16		Adhesive C-D
	30	1	III	A	1.36	1.44	1.38	1.39333	1.36	1.37	1.41	1.38	1.38667	0.693333
	30	2	III	C	1.37	1.34	1.41	1.37333	1.34	1.32	1.38	1.34667	1.36	0.68	1.78	1.81	1.82	1.80333		21.85		Adhesive C-D
	30	2	III	C	0.88	0.8	0.87	0.85	0.83	0.86	0.811	0.833667	0.841833	0.420917
ACC	27	1	I	C	1.96	1.93	1.74	1.87667	1.88	1.92	1.91	1.90333	1.89	0.945	2.51	2.43	2.44	2.46		27.33		Adhesive C-D
	27	1	I	A	1.66	1.66	1.65	1.65667	1.68	1.64	1.66	1.66	1.65833	0.829167
	27	2	I	C	1.63	1.61	1.64	1.62667	1.76	1.61	1.62	1.66333	1.645	0.8225	1.79	1.8	1.82	1.80333		23.35		Adhesive C-D
	27	2	I	A	1.69	1.5	1.58	1.59	1.55	1.51	1.61	1.55667	1.57333	0.786667
	27	1	II	C	1.57	1.5	1.56	1.54333	1.51	1.51	1.61	1.54333	1.54333	0.771667	1.94	1.99	1.91	1.94667		7.81		Adhesive C-D
	27	1	II	A	1.52	1.49	1.41	1.47333	1.58	1.5	1.49	1.52333	1.49833	0.749167
	27	2	II	C	1.49	1.52	1.55	1.52	1.39	1.52	1.47	1.46	1.49	0.745	1.78	1.76	1.76	1.76667		18.29		Adhesive C-D
	27	2	II	A	1.48	1.43	1.5	1.47	1.32	1.46	1.44	1.40667	1.43833	0.719167
	27	1	III	C	1.42	1.37	1.5	1.43	1.45	1.43	1.45	1.44333	1.43667	0.718333	1.88	1.91	1.9	1.89667		48.83		Adhesive C-D
	27	1	III	A	1.39	1.27	1.34	1.33333	1.41	1.28	1.28	1.32333	1.32833	0.664167
	27	2	III	C	1.33	1.31	1.34	1.32667	1.22	1.28	1.21	1.23667	1.28167	0.640833	1.81	1.78	1.78	1.79		29.17		Adhesive C-D
	27	2	III	A	0.66	0.66	0.65	0.9	0.72	0.67	0.65	0.68	0.79	0.395
ACC	35	1	I	C	2.05	2	1.88	1.97667	2.09	2.06	1.75	1.96667	1.97167	0.985833	2.2	2.23	2.2	2.21		26.71		Adhesive C-D
	35	1	I	A	1.93	1.69	1.88	1.83333	1.69	1.77	1.67	1.71	1.77167	0.885833
	35	2	I	C	1.86	1.66	1.88	1.8	1.58	1.7	1.81	1.69667	1.74833	0.874167	1.67	1.68	1.68	1.67667		36.43		Adhesive C-D
	35	2	I	A	1.88	1.75	1.57	1.73333	1.8	1.58	1.64	1.67333	1.70333	0.851667
	35	1	II	C	1.78	1.84	1.55	1.72333	1.84	1.53	1.71	1.69333	1.70833	0.854167	1.8	1.8	1.79	1.79667		23.53		Adhesive C-D
	35	1	II	A	1,,80	1.64	1.51	1.575	1.68	1.49	1.6	1.59	1.5825	0.79125
	35	2	II	C	1.5	1.64	1.53	1.55667	1.53	1.57	1.77	1.62333	1.59	0.795	1.7	1.72	1.77	1.73		17.46		Adhesive C-D
	35	2	II	A	1.69	1.55	1.61	1.61667	1.75	1.51	1.51	1.59	1.60333	0.801667
	35	1	III	C	1.66	1.52	1.57	1.58333	1.49	1.59	1.42	1.5	1.54167	0.770833	1.97	2.05	1.98	2		26.02		Adhesive C-D
	35	1	III	A	1.63	1.46	1.58	1.55667	1.6	1.51	1.39	1.5	1.52833	0.764167
	35	2	III	C	1.32	1.43	1.33	1.36	1.24	1.31	1.39	1.31333	1.33667	0.668333	1.34	1.33	1.27	1.31333		7.12		Adhesive C-D
	35	2	III	A	0.76	0.69	0.69	0.713333	0.77	0.76	0.67	0.733333	0.723333	0.361667
ACC	82	1	I	C	1.64	1.63	1.61	1.62667	1.63	1.63	1.62	1.62667	1.62667	0.813333	1.97	1.99	2.01	1.99		110.26		Adhesive C-D
	82	1	I	A	1.59	1.52	1.55	1.55333	1.59	1.52	1.51	1.54	1.54667	0.773333
	82	2	I	C	1.44	1.45	1.46	1.45	1.44	1.46	1.46	1.45333	1.45167	0.725833	2.04	2.06	2.05	2.05		159.16	70% Cohesive	Mixed (Adhesive C-D and Cohesive C)
	82	2	I	A	1.49	1.55	1.49	1.51	1.49	1.54	1.5	1.51	1.51	0.755
	82	1	II	C	1.43	1.44	1.45	1.44	1.42	1.44	1.47	1.44333	1.44167	0.720833	1.69	1.7	1.76	1.71667		35.96		Adhesive C-D
	82	1	II	A	1.42	1.42	1.42	1.42	1.41	1.42	1.43	1.42	1.42	0.71
	82	2	II	C	1.41	1.4	1.43	1.41333	1.41	1.42	1.42	1.41667	1.415	0.7075	1.68	1.68	1.68	1.68		58.38		Adhesive C-D
	82	2	II	A	1.38	1.36	1.37	1.37	1.38	1.38	1.37	1.37667	1.37333	0.686667
	82	1	III	C	1.37	1.37	1.41	1.38333	1.35	1.35	1.39	1.36333	1.37333	0.686667	1.82	1.81	1.81	1.81333		55.27		Adhesive C-D
	82	1	III	A	0.88	0.92	0.89	0.896667	0.91	0.89	0.9	0.9	0.898333	0.449167
	82	2	III	C	0.91	0.92	0.93	0.92	0.94	0.91	0.91	0.92	0.92	0.46	1.14	1.15	1.13	1.14		19.38		Adhesive C-D
	82	2	III	A	0.56	0.86	0.58	0.666667	0.49	0.62	0.45	0.52	0.593333	0.296667
ACC	55	1	I	C	1.84	1.94	1.94	1.90667	1.86	1.83	1.92	1.87	1.88833	0.944167	2.62	2.59	2.56	2.59		96.57		Adhesive C-D
	55	1	I	A	1.63	1.67	1.62	1.64	1.61	1.63	1.65	1.63	1.635	0.8175
	55	2	I	C	1.58	1.61	1.6	1.59667	1.6	1.59	1.6	1.59667	1.59667	0.798333	2.05	2.03	2.02	2.03333		93.48		Adhesive C-D
	55	2	I	A	1.48	1.52	1.5	1.5	1.48	1.52	1.49	1.49667	1.49833	0.749167
	55	1	II	C	1.52	1.47	1.53	1.50667	1.47	1.53	1.47	1.49	1.49833	0.749167	2.12	2.07	2.13	2.10667		37.19		Adhesive C-D
	55	1	II	A	1.41	1.49	1.46	1.45333	1.43	1.5	1.44	1.45667	1.455	0.7275
	55	2	II	C	1.48	1.4	1.45	1.44333	1.49	1.41	1.47	1.45667	1.45	0.725	1.6	1.59	1.59	1.59333		12.81		Adhesive C-D
	55	2	II	A	1.37	1.41	1.38	1.38667	1.46	1.38	1.46	1.43333	1.41	0.705
	55	1	III	C	1.38	1.44	1.43	1.41667	1.42	1.38	1.46	1.42	1.41833	0.709167	1.85	1.81	1.86	1.84		43.63		Adhesive C-D
	55	1	III	A	1.32	1.33	1.34	1.33	1.33	1.3	1.31	1.31333	1.32167	0.660833
	55	2	III	C	1.29	1.25	1.28	1.27333	1.27	1.24	1.22	1.24333	1.25833	0.629167	1.43	1.44	1.43	1.43333		47.53		Adhesive C-D
	55	2	III	A	0.91	0.86	0.85	0.873333	0.87	0.9	0.87	0.88	0.876667	0.438333
ACC	43	1	I	C	1.9	2.24	1.8	1.98	1.87	2.22	1.93	2.00667	1.99333	0.996667	1.48	1.68	1.54	1.56667		53.01		Adhesive C-D
	43	1	I	A	1.74	1.66	1.72	1.70667	2.01	1.74	1.66	1.80333	1.755	0.8775
	43	2	I	C	1.91	1.63	1.69	1.74333	1.91	1.63	1.67	1.73667	1.74	0.87	1.9	1.91	1.92	1.91		117.38		Adhesive C-D
	43	2	I	A	1.55	1.56	1.51	1.54	1.74	1.53	1.55	1.60667	1.57333	0.786667
	43	1	II	C	1.63	1.51	1.52	1.55333	1.64	1.51	1.71	1.62	1.58667	0.793333	1.96	1.94	1.99	1.96333		71.7		Adhesive C-P
	43	1	II	A	1.48	1.56	1.44	1.49333	1.48	1.54	1.65	1.55667	1.525	0.7625
	43	2	II	C	1.63	1.41	1.5	1.51333	1.62	1.42	1.56	1.53333	1.52333	0.761667	1.76	1.76	1.77	1.76333		27.6		Adhesive C-D
	43	2	II	A	1.46	1.66	1.42	1.51333	1.59	1.46	1.46	1.50333	1.50833	0.754167
	43	1	III	C	1.6	1.39	1.66	1.55	1.58	1.41	1.47	1.48667	1.51833	0.759167	1.84	2.22	1.85	1.97		34.52		Adhesive C-D
	43	1	III	A	1.46	1.64	1.36	1.48667	1.47	1.61	1.54	1.54	1.51333	0.756667
	43	2	III	C	1.64	1.45	1.4	1.49667	1.64	1.4	1.43	1.49	1.49333	0.746667	2.41	1.93	2.41	2.25		24.52		Adhesive C-D
	43	2	III	A	1.29	1.11	1.27	1.22333	1.36	1.29	1.12	1.25667	1.24	0.62
ACC	40	1	I	C	1.92	1.85	1.88	1.88333	1.99	1.85	1.91	1.91667	1.9	0.95	3.09	3.21	3.25	3.23		173.82		Adhesive C-D
	40	1	I	A	1.6	1.81	1.62	1.67667	1.58	1.83	1.62	1.67667	1.67667	0.838333
	40	2	I	C	1.79	1.57	1.57	1.64333	1.82	1.59	1.65	1.68667	1.665	0.8325	1.81	1.82	1.8	1.81		16.09		Adhesive C-D
	40	2	I	A	1.85	1.56	1.65	1.68667	1.72	1.57	1.83	1.70667	1.69667	0.848333
	40	1	II	C	1.88	1.53	1.52	1.64333	1.87	1.5	1.53	1.63333	1.63833	0.819167	2.02	2.01	2.05	2.02		102.73		Adhesive C-D
	40	1	II	A	1.49	1.93	1.69	1.70333	1.49	1.49	1.42	1.46667	1.585	0.7925
	40	2	II	C	1.95	1.49	1.46	1.63333	1.95	1.47	1.47	1.63	1.63167	0.815833	2.05	1.88	2.09	1.88		49.1	87% Adhesive CP	Mixed (Adhesive C-D and C-P)
	40	2	II	A	1.39	1.52	1.5	1.47	1.42	1.54	1.49	1.48333	1.47667	0.738333
	40	1	III	C	1.45	1.81	1.49	1.58333	1.46	1.83	1.4	1.56333	1.57333	0.786667	1.69	1.68	1.69	1.68667		49.24		Adhesive C-D
	40	1	III	A	1.74	1.24	1.29	1.42333	1.77	1.25	1.14	1.38667	1.405	0.7025
	40	2	III	C	1.47	1.17	1.11	1.25	1.33	1.51	1.18	1.34	1.295	0.6475	1.29	1.25	1.3	1.28		47.32		Cohesive-P
	40	2	III	A	0.59	0.88	0.72	0.73	0.69	0.57	0.76	0.673333	0.701667	0.350833
ACC	39	1	I	C	1.73	1.91	1.91	1.85	1.74	1.91	1.82	1.82333	1.83667	0.918333	3.11	3.08	3.14	3.11		147.11		Adhesive C-D
	39	1	I	A	1.58	1.58	1.58	1.58	1.58	1.6	1.56	1.58	1.58	0.79
	39	2	I	C	1.55	1.57	1.54	1.55333	1.55	1.56	1.58	1.56333	1.55833	0.779167	1.66	1.68	1.65	1.66333		106.29		Adhesive C-D
	39	2	I	A	1.51	1.47	1.46	1.48	1.51	1.44	1.51	1.48667	1.48333	0.741667
	39	1	II	C	1.45	1.49	1.45	1.46333	1.46	1.41	1.49	1.45333	1.45833	0.729167	2.05	2.07	2.1	2.07333		65.13		Adhesive C-D
	39	1	II	A	1.39	1.41	1.4	1.4	1.4	1.43	1.45	1.42667	1.41333	0.706667
	39	2	II	C	1.4	1.37	1.45	1.40667	1.42	1.34	1.39	1.38333	1.395	0.6975	1.63	1.64	1.63	1.63333		47.32		Adhesive C-D
	39	2	II	A	1.43	1.38	1.42	1.41	1.42	1.4	1.39	1.40333	1.40667	0.703333
	39	1	III	C	1.38	1.4	1.39	1.39	1.38	1.34	1.38	1.36667	1.37833	0.689167	2.01	1.98	2	2		26.64		Adhesive C-D
	39	1	III	A	1.3	1.32	1.3	1.30667	1.3	1.33	1.33	1.32	1.31333	0.656667
	39	2	III	C	1.22	1.28	1.18	1.22667	1.25	1.22	1.28	1.25	1.23833	0.619167	1.55	1.55	1.55	1.55		24.11		Adhesive C-D
	39	2	III	A	0.78	0.7	0.75	0.743333	0.71	0.74	0.73	0.726667	0.735	0.3675
ACC	7	1	I	C	1.62	1.7	1.56	1.62667	1.6	1.68	1.56	1.61333	1.62	0.81	2.29	2.25	2.09	2.21		136.77		Adhesive C-D
	7	1	I	A	1.84	1.54	1.59	1.65667	1.84	1.55	1.64	1.67667	1.66667	0.833333
	7	2	I	C	1.81	1.57	1.65	1.67667	1.84	1.57	1.75	1.72	1.69833	0.849167	1.87	1.86	1.86	1.86333		199.5		Adhesive C-D
	7	2	I	A	1.47	1.81	1.55	1.61	1.52	1.48	1.77	1.59	1.6	0.8
	7	1	II	C	1.77	1.46	1.72	1.65	1.47	1.74	1.45	1.55333	1.60167	0.800833	2.1	2.05	2.1	2.08333		112.52		Adhesive C-D
	7	1	II	A	1.49	1.41	1.42	1.44	1.5	1.4	1.55	1.48333	1.46167	0.730833
	7	2	II	C	1.51	1.42	1.38	1.43667	1.51	1.41	1.47	1.46333	1.45	0.725	1.81	1.81	1.81	1.81		59.31		Adhesive C-D
	7	2	II	A	1.41	1.38	1.38	1.39	1.4	1.39	1.43	1.40667	1.39833	0.699167
	7	1	III	C	1.36	1.39	1.43	1.39333	1.36	1.39	1.34	1.36333	1.37833	0.689167	1.61	1.61	1.62	1.61333		111.15		Cohesive-P
	7	1	III	A	1.35	1.41	1.35	1.37	1.35	1.41	1.35	1.37	1.37	0.685
	7	2	III	C	1.32	1.35	1.37	1.34667	1.31	1.35	1.31	1.32333	1.335	0.6675	1.92	1.96	1.94	1.94		75.2		Adhesive C-D
	7	2	III	A	1.17	1.22	1.07	1.15333	1.13	1.19	1.22	1.18	1.16667	0.583333
PV5	28	1	I	C	2.03	1.84	1.95	1.94	2.08	1.92	1.99	1.99667	1.96833	0.984167	2.05	2.08	1.95	2.02667		115.19	70% Cohesive	Mixed (cohesive of the cement and Adhesive C-P)
	28	1	I	A	1.77	1.64	1.46	1.62333	1.66	1.75	1.59	1.66667	1.645	0.8225
	28	2	I	C	1.58	1.72	1.6	1.63333	1.69	1.77	1.62	1.69333	1.66333	0.831667	1.95	2	1.99	1.98		79.85		Adhesive C-P
	28	2	I	A	1.72	1.5	1.6	1.60667	1.55	1.48	1.58	1.53667	1.57167	0.785833
	28	1	II	C	1.46	1.58	1.52	1.52	1.47	1.54	1.52	1.51	1.515	0.7575	1.83	1.85	1.97	1.88333		77.05	60% Adhesive	Mixed (cohesive of the cement and Adhesive C-P)
	28	1	II	A	1.59	1.37	1.41	1.45667	1.39	1.58	1.4	1.45667	1.45667	0.728333
	28	2	II	C	1.3	1.47	1.29	1.35333	1.33	1.43	1.3	1.35333	1.35333	0.676667	2.02	1.99	1.97	1.99333		104.3		Adhesive C-D
	28	2	II	A	1.48	1.42	1.36	1.42	1.44	1.35	1.42	1.40333	1.41167	0.705833
	28	1	III	C	1.27	1.36	1.22	1.28333	1.31	1.46	1.31	1.36	1.32167	0.660833	1.8	1.83	1.84	1.82333		65.2		Adhesive C-P
	28	1	III	A	1.31	1.24	1.29	1.265	1.29	1.19	1.29	1.25667	1.26083	0.630417
	28	2	III	C	1.29	1.24	1.3	1.27667	1.21	1.34	1.24	1.26333	1.27	0.635	1.54	1.55	1.57	1.55333		43.69		Adhesive C-P
	28	2	III	A	0.79	0.68	0.69	0.72	0.73	0.61	0.68	0.673333	0.696667	0.348333
PV5	51	1	I	C	1.88	1.87	1.9	1.88333	1.78	1.9	1.89	1.85667	1.87	0.935	1.86	1.76	1.79	1.80333		99.17		Adhesivea C-P
	51	1	I	A	1.75	1.67	1.69	1.70333	1.7	1.67	1.7	1.69	1.69667	0.848333
	51	2	I	C	1.58	1.57	1.52	1.55667	1.53	1.6	1.6	1.57667	1.56667	0.783333	2.08	2.07	2.04	2.06333		248.81	70%Cohesive	Mixed (Adhesive C-P and coehsive of the cement)
	51	2	I	A	1.65	1.66	1.65	1.65333	1.63	1.67	1.64	1.64667	1.65	0.825
	51	1	II	C	1.47	1.46	1.45	1.46	1.53	1.48	1.48	1.49667	1.47833	0.739167	1.92	1.9	1.91	1.91		123.07	50 % Cohesive	Mixed (Cohesive of the cement and Adhesive C-P)
	51	1	II	A	1.4	1.55	1.36	1.43667	1.47	1.39	1.41	1.42333	1.43	0.715
	51	2	II	C	1.57	1.49	1.5	1.52	1.47	1.44	1.51	1.47333	1.49667	0.748333	1.81	1.82	1.8	1.81		104.44		Adhesive C-P
	51	2	II	A	1.47	1.46	1.55	1.49333	1.44	1.46	1.41	1.43667	1.465	0.7325
	51	1	III	C	1.54	1.56	1.56	1.55333	1.52	1.49	1.56	1.52333	1.53833	0.769167	1.6	1.58	1.57	1.58333		124.92		Cohesive-P
	51	1	III	A	1.57	1.49	1.44	1.5	1.57	1.52	1.4	1.49667	1.49833	0.749167
	51	2	III	C	1.36	1.51	1.35	1.40667	1.36	1.35	1.43	1.38	1.39333	0.696667	1.9	1.74	1.92	1.85333		102.87		Cohesive-P
	51	2	III	A	1.05	1.05	1.12	1.07333	1.04	1.1	0.95	1.03	1.05167	0.525833
PV5	50	1	I	C	2.1	1.95	2.18	2.07667	2.15	2.03	2.29	2.15667	2.11667	1.05833	2.32	2.33	2.45	2.36667		199.84		Adhesive C-P
	50	1	I	A	1.81	1.65	1.67	1.71	1.67	1.66	1.7	1.67667	1.69333	0.846667
	50	2	I	C	1.65	1.63	1.59	1.62333	1.62	1.67	1.64	1.64333	1.63333	0.816667	1.85	1.85	1.87	1.85667		136.56		Adhesive C-P
	50	2	I	A	1.53	1.49	1.56	1.52667	1.51	1.56	1.57	1.54667	1.53667	0.768333
	50	1	II	C	1.55	1.52	1.47	1.51333	1.51	1.52	1.46	1.49667	1.505	0.7525	1.93	1.9	1.88	1.90333		152.72		Adhesive C-D
	50	1	II	A	1.51	1.54	1.52	1.52333	1.53	1.41	1.51	1.51	1.51667	0.758333
	50	2	II	C	1.53	1.41	1.38	1.44	1.38	1.35	1.45	1.39333	1.41667	0.708333	1.96	1.98	1.94	1.96		101.77		Cohesive-P
	50	2	II	A	1.33	1.35	1.46	1.38	1.35	1.34	1.34	1.34333	1.36167	0.680833
	50	1	III	C	1.42	1.47	1.43	1.44	1.5	1.46	1.41	1.45667	1.44833	0.724167	1.9	1.92	1.91	1.91		113.96		Cohesive P
	50	1	III	A	1.53	1.39	1.39	1.43667	1.38	1.39	1.4	1.39	1.41333	0.706667
	50	2	III	C	1.34	1.23	1.28	1.28333	1.35	1.29	1.27	1.30333	1.29333	0.646667	1.81	1.74	1.7	1.75		108		Adhesive C-P
	50	2	III	A	0.65	0.71	0.7	0.42	0.67	0.59	0.67	0.643333	0.531667	0.265833
PV5	61	1	I	C	1.95	1.81	1.93	1.89667	2.08	1.86	1.92	1.95333	1.925	0.9625	1.96	2.04	1.95	1.98333		147		Adhesive C-D
	61	1	I	A	1.71	1.64	1.65	1.66667	1.74	1.61	1.62	1.65667	1.66167	0.830833
	61	2	I	C	1.64	1.59	1.61	1.61333	1.6	1.6	1.59	1.59667	1.605	0.8025	1.85	1.82	1.85	1.84		255.32		Adhesive C-P
	61	2	I	A	1.57	1.57	1.51	1.55	1.56	1.58	1.5	1.54667	1.54833	0.774167
	61	1	II	C	1.56	1.52	1.5	1.52667	1.59	1.53	1.52	1.54667	1.53667	0.768333	1.99	2	2.03	2.00667		111.91		Adhesive C-P
	61	1	II	A	1.42	1.5	1.42	1.4	1.49	1.43	1.42	1.44667	1.42333	0.711667
	61	2	II	C	1.37	1.4	1.42	1.39667	1.35	1.38	1.35	1.36	1.37833	0.689167	1.85	1.79	1.87	1.83667		132.28		Adhesive C-D
	61	2	II	A	1.37	1.43	1.49	1.43	1.39	1.45	1.39	1.41	1.42	0.71
	61	1	III	C	1.33	1.39	1.34	1.35333	1.42	1.4	1.32	1.38	1.36667	0.683333	1.91	1.88	1.88	1.89		67.25		Adhesive C-D
	61	1	III	A	1.41	1.34	1.39	1.38	1.4	1.35	1.39	1.38	1.38	0.69
	61	2	III	C	1.3	1.26	1.38	1.31333	1.37	1.3	1.35	1.34	1.32667	0.663333	1.79	1.78	1.78	1.78333		61.64		Adhesive C-D
	61	2	III	A	1.16	1.01	1.16	1.11	1	1.07	1.15	1.07333	1.09167	0.545833
PV5	54	1	I	C	1.74	1.8	1.88	1.80667	1.75	1.8	1.67	1.74	1.77333	0.886667	2.65	2.66	2.65	2.65333		175.73		Adhesive C-D
	54	1	I	A	1.5	1.47	1.49	1.48667	1.48	1.51	1.47	1.48667	1.48667	0.743333
	54	2	I	C	1.42	1.42	1.42	1.42	1.43	1.4	1.37	1.4	1.41	0.705	1.93	1.94	1.93	1.93333		137.38		Adhesive C-P
	54	2	I	A	1.4	1.43	1.41	1.41333	1.38	1.44	1.43	1.41667	1.415	0.7075
	54	1	II	C	1.44	1.36	1.49	1.43	1.43	1.35	1.38	1.38667	1.40833	0.704167	1.92	1.93	1.93	1.92667		128.21		Adhesive C-P
	54	1	II	A	1.37	1.5	1.33	1.4	1.35	1.5	1.46	1.43667	1.41833	0.709167
	54	2	II	C	1.32	1.46	1.33	1.37	1.31	1.45	1.39	1.38333	1.37667	0.688333	1.75	1.76	1.75	1.75333		72.12		Adhesive C-P
	54	2	II	A	1.32	1.39	1.3	1.33667	1.31	1.39	1.35	1.35	1.34333	0.671667
	54	1	III	C	1.37	1.36	1.3	1.34333	1.37	1.29	1.38	1.34667	1.345	0.6725	1.83	1.84	1.84	1.83667		0		Adhesive C-D
	54	1	III	A	1.32	1.27	1.24	1.27667	1.34	1.28	1.32	1.31333	1.295	0.6475
	54	2	III	C	1.35	1.2	1.23	1.26	1.35	1.2	1.33	1.29333	1.27667	0.638333	1.52	1.51	1.52	1.51667		2.47		Adhesive C-D
	54	2	III	C	1.37	0.81	0.99	1.05667	0.81	1.37	1.2	1.12667	1.09167	0.545833
PV5	70	1	I	C	1.72	1.88	1.74	1.78	1.72	1.86	1.76	1.78	1.78	0.89	1.99	2.09	2.11	2.06333		174.09		Cohesive-P
	70	1	I	A	1.6	1.59	1.67	1.62	1.6	1.59	1.59	1.59333	1.60667	0.803333
	70	2	I	C	1.63	1.56	1.58	1.59	1.65	1.56	1.53	1.58	1.585	0.7925	1.87	1.89	1.86	1.87333		178.95		Cohesive C
	70	2	I	A	1.48	1.49	1.46	1.47667	1.46	1.51	1.51	1.49333	1.485	0.7425
	70	1	II	C	1.47	1.48	1.46	1.47	1.47	1.47	1.47	1.47	1.47	0.735	1.79	1.77	1.79	1.78333		140.19		Adhesive C-P
	70	1	II	A	1.43	1.42	1.37	1.40667	1.42	1.41	1.45	1.42667	1.41667	0.708333
	70	2	II	C	1.45	1.39	1.43	1.42333	1.45	1.38	1.4	1.41	1.41667	0.708333	1.93	1.98	1.96	1.95667		71.09		Cohesive-P
	70	2	II	A	1.37	1.38	1.35	1.36667	1.39	1.37	1.4	1.38667	1.37667	0.688333
	70	1	III	C	1.41	1.38	1.38	1.39	1.4	1.38	1.36	1.38	1.385	0.6925	1.61	1.6	1.61	1.60667		20.55	60% Adhesive C-P	Mixed (Adhesive C-D and adhesive C-P)
	70	1	III	A	1.35	1.37	1.38	1.36667	1.36	1.38	1.38	1.37333	1.37	0.685
	70	2	III	C	1.35	1.39	1.38	1.37333	1.35	1.41	1.38	1.38	1.37667	0.688333	1.57	1.58	1.6	1.58333		47.67		Cohesive-P
	70	2	III	C	1.03	1.01	1.04	1.02667	1.02	1.01	1.03	1.02	1.02333	0.511667
PV5	68	1	I	C	1.96	1.86	2.02	1.94667	1.94	1.84	2.02	1.93333	1.94	0.97	3.25	3.22	3.26	3.24333		215.66		Adhesive C-P
	68	1	I	A	1.5	1.51	1.5	1.50333	1.56	1.5	1.49	1.51667	1.51	0.755
	68	2	I	C	1.45	1.51	1.46	1.47333	1.45	1.41	1.55	1.47	1.47167	0.735833	1.77	1.77	1.76	1.76667		112.32		Adhesive C-P
	68	2	I	A	1.39	1.37	1.34	1.36667	1.41	1.35	1.43	1.39667	1.38167	0.690833
	68	1	II	C	1.36	1.37	1.39	1.37333	1.35	1.38	1.36	1.36333	1.36833	0.684167	1.8	1.81	2.45	2.02		84.24		Adhesive C-P
	68	1	II	A	1.28	1.31	1.29	1.29333	1.28	1.29	1.27	1.28	1.28667	0.643333
	68	2	II	C	1.26	1.26	1.28	1.26667	1.24	1.27	1.3	1.27	1.26833	0.634167	1.71	1.72	1.72	1.71667		25.68		Adhesive C-D
	68	2	II	A	1.2	1.18	1.26	1.21333	1.23	1.17	1.18	1.19333	1.20333	0.601667
	68	1	III	C	1.23	1.14	1.16	1.17667	1.25	1.16	1.23	1.21333	1.195	0.5975	1.67	1.68	1.67	1.67333		78.35		Cohesive-P
	68	1	III	A	1.17	1.11	1.18	1.15333	1.1	1.18	1.11	1.13	1.14167	0.570833
	68	2	III	C	1.14	1.08	1.17	1.13	1.15	1.09	1.06	1.1	1.115	0.5575	1.64	1.63	1.64	1.63667		75.81		Adhesive C-P
	68	2	III	C	0.55	0.59	0.55	0.563333	0.56	0.55	0.55	0.553333	0.558333	0.279167
PV5	59	1	I	C	1.69	2.11	1.82	1.87333	1.67	2.11	1.86	1.88	1.87667	0.938333	2.32	2.31	2.32	2.31667		141.77	80% Adhesive	Mixed (Cohesive C and Adhesive C-P)
	59	1	I	A	1.65	1.55	2.09	1.76333	1.67	1.56	1.59	1.60667	1.685	0.8425
	59	2	I	C	2.08	1.51	1.54	1.71	2.11	1.54	1.76	1.80333	1.75667	0.878333	1.81	1.85	1.83	1.83		111.02		Adhesive C-P
	59	2	I	A	1.49	2.27	1.6	1.78667	1.49	2.24	1.48	1.73667	1.76167	0.880833
	59	1	II	C	2.26	1.47	1.54	1.75667	2.27	1.48	1.57	1.77333	1.765	0.8825	1.74	1.72	1.73	1.73		73.49	50% Cohesive	Mixed (Adhesive C-P and Cohesive C)
	59	1	II	A	2.14	1.41	1.41	1.65333	2.15	1.43	1.5	1.69333	1.67333	0.836667
	59	2	II	C	1.38	2.1	1.38	1.62	1.49	1.4	1.49	1.46	1.54	0.77	1.87	1.81	1.83	1.83667		40.89		Adhesive C-D
	59	2	II	A	2.01	1.34	1.36	1.57	2.02	1.35	1.43	1.6	1.585	0.7925
	59	1	III	C	1.93	1.36	1.5	1.59667	1.95	1.36	1.33	1.54667	1.57167	0.785833	1.68	1.69	1.68	1.68333		52.32		Adhesive C-P
	59	1	III	A	1.29	1.45	1.32	1.35333	1.31	1.46	1.26	1.34333	1.34833	0.674167
	59	2	III	C	1.57	1.29	1.21	1.35667	1.36	1.23	1.38	1.32333	1.34	0.67	1.48	1.52	1.49	1.5		51.16		Adhesive C-D
	59	2	III	C	0.84	0.81	0.82	0.823333	0.83	0.82	0.82	0.823333	0.823333	0.411667
PV5	29	1	I	C	1.46	1.61	1.47	1.51333	1.48	1.46	1.63	1.52333	1.51833	0.759167	1.9	1.99	1.88	1.9		165.32		Adhesive C-D
	29	1	I	A	1.58	1.74	1.6	1.64	1.56	1.65	1.56	1.59	1.615	0.8075
	29	2	I	C	1.89	1.8	1.74	1.81	1.9	1.8	1.89	1.86333	1.83667	0.918333	2.21	2.21	2.18	2.21		202.1	80% Cohesive	Mixed (Adhesive C-Pand Cohesive C)
	29	2	I	A	1.63	1.66	1.68	1.65667	1.6	1.67	1.57	1.61333	1.635	0.8175
	29	1	II	C	1.57	1.38	1.47	1.47333	1.58	1.39	1.46	1.47667	1.475	0.7375	1.78	1.79	1.78	1.78333		152.7		Cohesive-P
	29	1	II	A	1.47	1.48	1.57	1.50667	1.47	1.5	1.46	1.47667	1.49167	0.745833
	29	2	II	C	1.36	1.42	1.42	1.4	1.43	1.38	1.44	1.41667	1.40833	0.704167	1.98	1.99	1.97	1.98		81.77		Adhesive C-P
	29	2	II	A	1.42	1.37	1.38	1.39	1.42	1.39	1.4	1.40333	1.39667	0.698333
	29	1	III	C	1.38	1.5	1.42	1.43333	1.39	1.48	1.4	1.42333	1.42833	0.714167	1.74	1.74	1.75	1.74333		49.93		Cohesive-P
	29	1	III	A	1.46	1.43	1.52	1.47	1.48	1.42	1.39	1.43	1.45	0.725
	29	2	III	C	1.39	1.4	1.39	1.39333	1.38	1.37	1.37	1.37333	1.38333	0.691667	1.8	1.8	1.81	1.80333		107.59		Cohesive-P
	29	2	III	C	0.98	1.14	0.95	1.02333	0.94	1.15	1.03	1.04	1.03167	0.515833
PV5	21	1	I	C	1.63	1.61	1.63	1.62333	1.64	1.63	1.63	1.63333	1.62833	0.814167	2.53	2.59	2.63	2.58333		227.24		Adhesive C-P
	21	1	I	A	1.52	1.52	1.5	1.51333	1.51	1.52	1.52	1.51667	1.515	0.7575
	21	2	I	C	1.49	1.42	1.51	1.47333	1.47	1.49	1.52	1.49333	1.48333	0.741667	1.57	1.57	1.56	1.56667		117.59		Adhesive C-P
	21	2	I	A	1.5	1.37	1.43	1.43333	1.37	1.48	1.49	1.44667	1.44	0.72
	21	1	II	C	1.39	1.49	1.42	1.43333	1.38	1.49	1.5	1.45667	1.445	0.7225	1.79	1.77	1.78	1.78		29.72		Adhesive C-P
	21	1	II	A	1.47	1.42	1.46	1.45	1.49	1.42	1.39	1.43333	1.44167	0.720833
	21	2	II	C	1.43	1.48	1.36	1.42333	1.42	1.44	1.5	1.45333	1.43833	0.719167	1.52	1.53	1.52	1.52333		107.73	70% Adhesive C-D	Mixed (Adhesive C-P and Adhesive C-D)
	21	2	II	A	1.5	1.33	1.37	1.4	1.3	1.46	1.45	1.40333	1.40167	0.700833
	21	1	III	C	1.42	1.47	1.34	1.41	1.43	1.49	1.51	1.47667	1.44333	0.721667	1.65	1.65	1.65	1.65		1.3		Adhesive C-P
	21	1	III	A	1.45	1.38	1.44	1.42333	1.51	1.39	1.36	1.42	1.42167	0.710833
	21	2	III	C	1.36	1.37	1.36	1.36333	1.37	1.4	1.33	1.36667	1.365	0.6825	1.69	1.7	1.67	1.68667		0	60% Adhesive	Mixed (Cohesive C and Adhesive C-D)
	21	2	III	C	1.26	1.23	1.11	1.2	1.23	1.27	1.24	1.24667	1.22333	0.611667
RDC	20	1	I	C	2.11	1.94	1.18	1.74333	1.99	2.09	1.98	2.02	1.88167	0.940833	1.7	1.75	1.78	1.74333		28.28		Adhesive C-D
	20	1	I	A	1.81	2.03	2.31	2.05	1.83	2.11	2.21	2.05	2.05	1.025
	20	2	I	C	2.13	1.96	2.01	2.03333	2.04	2.02	1.71	1.92333	1.97833	0.989167	1.96	1.97	1.98	1.97		54.65		Adhesive C-D
	20	2	I	A	2.27	1.71	1.7	1.89333	1.81	2.18	1.72	1.90333	1.89833	0.949167
	20	1	II	C	2.15	1.4	1.74	1.76333	2.08	1.64	1.75	1.82333	1.79333	0.896667	1.97	2	1.98	1.98333		64.99		Adhesive C-D
	20	1	II	A	1.66	2.36	1.71	1.91	1.68	2.12	1.49	1.76333	1.83667	0.918333
	20	2	II	C	2.2	1.85	1.54	1.86333	1.65	2	2.17	1.94	1.90167	0.950833	1.98	2	1.99	1.99		25.27	80% Adhesive C-P	Mixed (Adhesive C-P and Adhesive C-D)
	20	2	II	A	1.83	1.92	1.62	1.79	2.24	1.61	1.67	1.84	1.815	0.9075
	20	1	III	C	1.56	1.47	1.61	1.54667	1.59	1.95	1.67	1.73667	1.64167	0.820833	2.01	2	2.02	2.01		32.46		Adhesive C-P
	20	1	III	A	1.64	1.58	2.19	1.80333	1.61	1.53	1.62	1.58667	1.695	0.8475
	20	2	III	C	1.53	1.44	1.41	1.46	2.2	1.63	1.34	1.72333	1.59167	0.795833	2.01	2	1.99	2		25.96	80% Adhesive C-P	Mixed (Adhesive C-P and Adhesive C-D)
	20	2	III	C	0.81	0.83	0.91	0.85	0.69	0.78	0.68	0.716667	0.783333	0.391667
RDC	14	1	I	C	1.59	1.62	1.6	1.60333	1.59	1.62	1.64	1.61667	1.61	0.805	1.96	2.3	2.1	2.12		1.51		Adhesive C-D
	14	1	I	A	1.42	1.42	1.42	1.42	1.43	1.41	1.43	1.42333	1.42167	0.710833
	14	2	I	C	1.42	1.39	1.4	1.40333	1.4	1.42	1.39	1.40333	1.40333	0.701667	2.47	2.41	2.34	2.47		70.13		Adhesive C-P
	14	2	I	A	1.32	1.36	1.31	1.33	1.36	1.36	1.36	1.36	1.345	0.6725
	14	1	II	C	1.34	1.34	1.3	1.32667	1.37	1.35	1.35	1.35667	1.34167	0.670833	1.78	1.8	1.73	1.77		55.95		Adhesive C-D
	14	1	II	A	1.35	1.33	1.38	1.35333	1.29	1.31	1.34	1.31333	1.33333	0.666667
	14	2	II	C	1.3	1.34	1.33	1.32333	1.34	1.29	1.36	1.33	1.32667	0.663333	1.99	2	1.98	1.99		46.57		Adhesive C-D
	14	2	II	A	1.34	1.3	1.24	1.29333	1.35	1.3	1.35	1.33333	1.31333	0.656667
	14	1	III	C	1.32	1.23	1.29	1.28	1.35	1.29	1.29	1.31	1.295	0.6475	2.26	2.24	2.26	2.25333		23.83		Adhesive C-D
	14	1	III	A	1.33	1.04	1.07	1.14667	1.06	1.34	1.04	1.14667	1.14667	0.573333
	14	2	III	C	1.13	0.95	1.17	1.08333	1.17	0.98	1.21	1.12	1.10167	0.550833	0.99	1.01	1.01	1.00333		2.12		Adhesive C-D
	14	2	III	C	0.99	0.74	1	0.91	0.75	1	0.74	0.83	0.87	0.435
RDC	73	1	I	C	1.47	1.46	1.31	1.41333	1.51	1.35	1.48	1.44667	1.43	0.715	2.02	2.04	2.06	2.04		110.06		Adhesive C-D
	73	1	I	A	1.52	1.51	1.5	1.51	1.49	1.53	1.51	1.51	1.51	0.755
	73	2	I	C	1.48	1.5	1.48	1.48667	1.47	1.46	1.47	1.46667	1.47667	0.738333	2.09	2.1	2.08	2.09		140.4	80% Cohesive	Mixed (Cohesive of the cement and Adhesive C-P)
	73	2	I	A	1.4	1.37	1.44	1.40333	1,,40	1.37	1.43	1.4	1.40167	0.700833
	73	1	II	C	1.42	1.37	1.39	1.39333	1.36	1.38	1.4	1.38	1.38667	0.693333	1.68	1.64	1.69	1.67		102.18	70% Cohesive	Mixed (Cohesive of the cement and Adhesive C-P)
	73	1	II	A	1.33	1.22	1.33	1.29333	1.38	1.33	1.32	1.34333	1.31833	0.659167
	73	2	II	C	1.31	1.33	1.34	1.32667	1.39	1.33	1.31	1.34333	1.335	0.6675	1.99	1.95	1.98	1.97333		162.04		Cohesive of the cement
	73	2	II	A	1.26	1.28	1.33	1.29	1.41	1.27	1.25	1.31	1.3	0.65
	73	1	III	C	1.46	1.31	1.29	1.35333	1.31	1.32	1.48	1.37	1.36167	0.680833	1.93	1.95	1.97	1.95		81.84		Adhesive C-P
	73	1	III	A	1.25	1.32	1.34	1.30333	1.24	1.3	1.24	1.26	1.28167	0.640833
	73	2	III	C	1.24	1.37	1.21	1.27333	1.22	1.22	1.37	1.27	1.27167	0.635833	1.73	1.73	1.74	1.73333		78.55		Cohesive-P
	73	2	III	C	1.08	1.2	1.26	1.18	1.09	1.19	1.05	1.11	1.145	0.5725
RDC	34	1	I	C	1.58	1.62	1.6	1.6	1.57	1.62	1.58	1.59	1.595	0.7975	2.17	2.24	2.29	2.23333		39.72		Adhesive C-D
	34	1	I	A	1.41	1.43	1.49	1.44333	1.4	1.43	1.42	1.41667	1.43	0.715
	34	2	I	C	1.38	1.41	1.37	1.38667	1.46	1.41	1.39	1.42	1.40333	0.701667	1.78	1.77	1.79	1.78		40.2		Adhesive C-D
	34	2	I	A	1.33	1.31	1.37	1.33667	1.33	1.31	1.33	1.32333	1.33	0.665
	34	1	II	C	1.31	1.46	1.33	1.36667	1.3	1.41	1.3	1.33667	1.35167	0.675833	2.05	2.08	2.07	2.06667		45.13		Adhesive C-D
	34	1	II	A	1.29	1.37	1.23	1.29667	1.26	1.33	1.29	1.29333	1.295	0.6475
	34	2	II	C	1.32	1.32	1.25	1.29667	1.24	1.33	1.31	1.29333	1.295	0.6475	1.94	1.95	1.94	1.94333		50.2		Adhesive C-D
	34	2	II	A	1.23	1.29	1.28	1.26667	1.26	1.3	1.25	1.27	1.26833	0.634167
	34	1	III	C	1.21	1.32	1.29	1.27333	1.32	1.29	1.23	1.28	1.27667	0.638333	1.72	1.75	1.76	1.74333		53.49		Cohesive-P
	34	1	III	A	1.26	1.36	1.26	1.29333	1.34	1.34	1.25	1.31	1.30167	0.650833
	34	2	III	C	1.14	1.26	1.19	1.19667	1.26	1.24	1.12	1.20667	1.20167	0.600833	1.52	1.57	1.62	1.57		16.09		Adhesive C-P
	34	2	III	C	0.43	0.54	0.33	0.433333	0.45	0.56	0.33	0.446667	0.44	0.22
RDC	77	1	I	C	1.64	1.99	1.79	1.80667	1.62	1.94	1.75	1.77	1.78833	0.894167	2.06	2.17	2.12	2.11667		69.17		Adhesive C-D
	77	1	I	A	1.64	1.62	1.75	1.67	1.66	1.65	1.77	1.69333	1.68167	0.840833
	77	2	I	C	1.62	1.66	1.61	1.63	1.67	1.61	1.76	1.68	1.655	0.8275	1.6	1.59	1.59	1.59333		55.68		Adhesive C-D
	77	2	I	A	1.78	1.51	1.51	1.6	1.75	1.49	1.6	1.61333	1.60667	0.803333
	77	1	II	C	1.58	1.48	1.53	1.53	1.47	1.76	1.47	1.56667	1.54833	0.774167	1.95	1.96	1.92	1.94333		97.39		Adandsica C-D
	77	1	II	A	1.52	1.66	1.52	1.56667	1.48	1.56	1.64	1.56	1.56333	0.781667
	77	2	II	C	1.38	1.76	1.35	1.49667	1.38	1.69	1.54	1.53667	1.51667	0.758333	1.71	1.7	1.72	1.71		44.31		Adhesive C-D
	77	2	II	A	1.56	1.47	1.34	1.45667	1.79	1.34	1.66	1.59667	1.52667	0.763333
	77	1	III	C	1.76	1.34	1.32	1.47333	1.58	1.42	1.57	1.52333	1.49833	0.749167	2.25	2.14	2.21	2.2		23.76		Adhesive C-D
	77	1	III	A	1.72	1.34	1.5	1.52	1.55	1.29	1.38	1.40667	1.46333	0.731667
	77	2	III	C	1.75	1.29	1.26	1.43333	1.42	1.28	1.62	1.44	1.43667	0.718333	1.34	1.28	1.33	1.31667		27.33		Adhesive C-D
	77	2	III	C	1.43	1.26	1.17	1.28667	1.21	1.11	1.16	1.16	1.22333	0.611667
RDC	52	1	I	C	1.86	1.74	1.71	1.725	2.06	1.72	2.37	2.05	1.8875	0.94375	3.26	3.33	3.4	3.33		131.15		Adhesive C-D
	52	1	I	A	2.02	1.55	1.55	1.55	1.85	1.55	1.66	1.68667	1.61833	0.809167
	52	2	I	C	1.55	1.56	1.51	1.54	1.6	1.58	1.95	1.71	1.625	0.8125	1.97	1.95	1.99	1.97		115.06		Adhesive C-D
	52	2	I	A	1.54	1.46	1.44	1.48	1.69	1.43	1.75	1.62333	1.55167	0.775833
	52	1	II	C	1.42	1.58	1.46	1.48667	1.42	1.74	1.43	1.53	1.50833	0.754167	1.59	1.62	1.58	1.59667		86.29		Adhesive C-D
	52	1	II	A	1.45	1.44	1.71	1.53333	1.38	1.42	1.39	1.39667	1.465	0.7325
	52	2	II	C	1.74	1.41	1.4	1.51667	1.55	1.36	1.42	1.44333	1.48	0.74	2.34	2.27	2.32	2.31		50.68		Adhesive C-D
	52	2	II	A	1.59	1.39	1.36	1.44667	1.46	1.4	1.39	1.41667	1.43167	0.715833
	52	1	III	C	1.36	1.36	1.38	1.36667	1.37	1.33	1.56	1.42	1.39333	0.696667	1.81	1.82	1.82	1.81667		88.35		Cohesive-P
	52	1	III	A	1.34	1.22	1.2	1.25333	1.24	1.24	1.24	1.24	1.24667	0.623333
	52	2	III	C	1.22	1.04	1.13	1.13	1.14	1.04	1.13	1.10333	1.11667	0.558333	1.28	1.29	1.29	1.28667		18.63		Adhesive C-D
	52	2	III	A	0.37	0.39	0.37	0.376667	0.42	0.32	0.38	0.373333	0.375	0.1875
RDC	50	1	I	C	1.67	1.82	1.77	1.75333	1.65	1.85	1.64	1.71333	1.73333	0.866667	2.24	2.22	2.25	2.23667		49.31		Adhesive C-D
	50	1	I	A	1.55	1.54	1.59	1.56	1.51	1.51	1.53	1.51667	1.53833	0.769167
	50	2	I	C	1.53	1.54	1.51	1.52667	1.52	1.53	1.54	1.53	1.52833	0.764167	1.68	1.66	1.67	1.67		91.15		Adhesive C-D
	50	2	I	A	1.46	1.47	1.48	1.47	1.42	1.45	1.46	1.44333	1.45667	0.728333
	50	1	II	C	1.44	1.45	1.5	1.46333	1.44	1.4	1.42	1.42	1.44167	0.720833	2.23	2.2	2.22	2.21667		112.8		Adhesive C-D
	50	1	II	A	1.38	1.61	1.41	1.46667	1.36	1.57	1.37	1.43333	1.45	0.725
	50	2	II	C	1.52	1.41	1.42	1.45	1.56	1.4	1.58	1.51333	1.48167	0.740833	1.52	1.53	1.54	1.53		76.09		Cohesive C
	50	2	II	A	1.64	1.27	1.41	1.44	1.71	1.34	1.41	1.48667	1.46333	0.731667
	50	1	III	C	1.71	1.35	1.37	1.47667	1.44	1.62	1.31	1.45667	1.46667	0.733333	2.15	2.16	2.18			39.38		Adhesive C-D
	50	1	III	A	1.3	1.65	1.26	1.40333	1.4	1.3	1.3	1.33333	1.36833	0.684167
	50	2	III	C	1.23	1.63	1.62	1.49333	1.29	1.23	1.51	1.34333	1.41833	1.71	1.71	1.71	1.86	1.76		48.42		Cohesive-P
	50	2	III	C	0.7	0.65	0.69	0.68	0.74	0.62	0.66	0.673333	0.676667
RDC	47	1	I	C	2.01	1.94	1.97	1.97333	2	1.94	1.98	1.97333	1.97333	0.986667	1.98	2	2.08	2.02		54.17		Adhesive C-D
	47	1	I	A	1.8	1.84	1.67	1.77	1.85	1.69	1.82	1.78667	1.77833	0.889167
	47	2	I	C	1.79	1.66	1.81	1.75333	1.7	1.67	1.81	1.72667	1.74	0.87	1.85	1.84	1.86	1.85		79.79		Adhesive C-D
	47	2	I	A	1.85	1.57	1.56	1.66	1.69	1.83	1.56	1.69333	1.67667	0.838333
	47	1	II	C	1.8	1.54	1.6	1.64667	1.58	1.81	1.56	1.65	1.64833	0.824167	1.68	1.67	1.67	1.67333		42.6		Adhesive C-D
	47	1	II	A	1.51	1.84	1.61	1.65333	1.58	1.51	1.84	1.64333	1.64833	0.824167
	47	2	II	C	1.6	1.68	1.48	1.58667	1.81	1.59	1.57	1.65667	1.62167	0.810833	1.9	1.94	1.93	1.92333		34.38		Adhesive C-D
	47	2	II	A	1.82	1.54	1.66	1.67333	1.6	1.82	1.56	1.66	1.66667	0.833333
	47	1	III	C	1.58	1.73	1.43	1.58	1.73	1.59	1.7	1.67333	1.62667	0.813333	1.72	1.71	1.72	1.71667		42.67		Adhesive C-D
	47	1	III	A	1.54	1.35	1.32	1.40333	1.45	1.31	1.61	1.45667	1.43	0.715
	47	2	III	C	0.96	1.14	0.98	1.02667	0.98	1.13	0.96	1.02333	1.025	0.5125	0.95	0.91	0.92	0.926667		9.93		Adhesive C-D
	47	2	III	C	1.53	1.36	1.488	1.45933	1.36	1.51	1.47	1.44667	1.453	0.7265
RDC	26	1	I	C	1.72	1.87	1.81	1.8	1.88	1.74	1.88	1.83333	1.81667	0.908333	2.86	2.81	3.01	2.89333		85.47		Adhesive C-D
	26	1	I	A	1.58	1.69	1.59	1.62	1.64	1.56	1.6	1.6	1.61	0.805
	26	2	I	C	1.73	1.53	1.66	1.64	1.56	1.56	1.69	1.60333	1.62167	0.810833	1.7	1.72	1.71	1.71		84.58		Adhesive C-D
	26	2	I	A	1.81	1.48	1.52	1.60333	1.53	1.77	1.49	1.59667	1.6	0.8
	26	1	II	C	1.78	1.5	1.55	1.61	1.48	1.76	1.51	1.58333	1.59667	0.798333	2.02	2.03	2.01	2.02		82.18		Adhesive C-D
	26	1	II	A	1.53	1.49	1.43	1.48333	1.48	1.49	1.53	1.5	1.49167	0.745833
	26	2	II	C	1.48	1.51	1.57	1.52	1.55	1.44	1.63	1.54	1.53	0.765	1.73	1.71	1.73	1.72333		10.96		Adhesive C-D
	26	2	II	A	1.51	1.49	1.4	1.46667	1.49	1.5	1.4	1.46333	1.465	0.7325
	26	1	III	C	1.46	1.51	1.37	1.44667	1.55	1.48	1.41	1.48	1.46333	0.731667	1.4	1.31	1.34	1.35		3.49		Adhesive C-D
	26	1	III	A	1.43	1.5	1.41	1.44667	1.38	1.47	1.41	1.42	1.43333	0.716667
	26	2	III	C	1.42	1.45	1.48	1.45	1.35	1.38	1.47	1.4	1.425	0.7125	2.12	2.2	2.09	2.13667		12.12		Adhesive C-D
	26	2	III	C	0.96	0.91	0.86	0.91	0.94	0.79	0.91	0.88	0.895
RDC	12	1	I	C	1.91	1.8	1.87	1.86	1.82	1.92	1.82	1.85333	1.85667	0.928333	3.17	3.15	3.07	3.13		4.25		Adhesive C-D
	12	1	I	A	1.5	1.57	1.61	1.56	1.52	1.57	1.59	1.56	1.56	0.78
	12	2	I	C	1.55	1.57	1.47	1.53	1.54	1.59	1.51	1.54667	1.53833	0.769167	2.1	2.08	2.07	2.08333		6.92		Adhesive C-D
	12	2	I	A	1.45	1.41	1.54	1.46667	1.42	1.4	1.55	1.45667	1.46167	0.730833
	12	1	II	C	1.38	1.45	1.52	1.45	1.39	1.42	1.51	1.44	1.445	0.7225	1.82	1.82	1.82	1.82		6.57		Adhesive C-D
	12	1	II	A	1.48	1.36	1.58	1.47333	1.37	1.54	1.39	1.43333	1.45333	0.726667
	12	2	II	C	1.65	1.37	1.47	1.49667	1.37	1.4	1.48	1.41667	1.45667	0.728333	1.7	1.7	1.7	1.7		21.64		Adhesive C-D
	12	2	II	A	1.45	1.38	1.52	1.45	1.39	1.48	1.54	1.47	1.46	0.73
	12	1	III	C	1.5	1.39	1.4	1.43	1.5	1.36	1.35	1.40333	1.41667	0.708333	1.74	1.69	1.69	1.70667		3.63		Adhesive C-D
	12	1	III	A	1.14	1.24	1.18	1.18667	1.22	1.13	1.16	1.17	1.17833	0.589167
	12	2	III	C	0.93	0.87	0.94	0.913333	0.94	0.83	0.98	0.916667	0.915	0.4575	0.9	0.93	0.9	0.91		0		Adhesive C-D
	12	2	III	C	0.44	0.51	0.46	0.47	0.48	0.43	0.47	0.46	0.465	0.2325
FP	11	1	I	C	1.8	1.73	1.77	1.76667	1.8	1.8	1.79	1.8	1.78333	0.891667	1.95	1.95	1.91	1.93667		48.08		Adhesive C-D
	11	1	I	A	1.55	1.63	1.52	1.56667	1.58	1.65	1.58	1.60333	1.585	0.7925
	11	2	I	C	1.5	1.58	1.57	1.55	1.63	1.52	1.61	1.58667	1.56833	0.784167	1.95	1.96	1.95	1.95333		32.26		Adhesive C-P
	11	2	I	A	1.59	1.46	1.46	1.50333	1.48	1.59	1.51	1.52667	1.515	0.7575
	11	1	II	C	1.51	1.52	1.41	1.48	1.5	1.46	1.44	1.46667	1.47333	0.736667	1.93	1.97	1.96	1.95333		67.12		Adhesive C-P
	11	1	II	A	1.45	1.43	1.57	1.48333	1.42	1.51	1.41	1.44667	1.465	0.7325
	11	2	II	C	1.39	1.52	1.43	1.44667	1.53	1.39	1.42	1.44667	1.44667	0.723333	2	2	2.03	2.01		52.6		Adhesive C-P
	11	2	II	A	1.38	1.35	1.35	1.36	1.34	1.36	1.32	1.34	1.35	0.675
	11	1	III	C	1.32	1.3	1.39	1.33667	1.44	1.34	1.4	1.39333	1.365	0.6825	1.7	1.74	1.72	1.72		8.56		Adhesive C-P
	11	1	III	A	1.3	1.35	1.39	1.34667	1.35	1.41	1.42	1.39333	1.37	0.685
	11	2	III	C	1.32	1.3	1.42	1.34667	1.24	1.4	1.27	1.30333	1.325	0.6625	2.26	2.31	2.36	2.31		54.04		Adhesive C-P
	11	2	III	C	0.81	0.82	1.12	0.916667	0.99	0.87	0.86	0.906667	0.911667	0.455833
FP	81	1	I	C	1.74	1.73	1.75	1.74	1.82	1.8	1.73	1.78333	1.76167	0.880833	2.33	2.35	2.35	2.34333		96.15		Adhesive C-D
	81	1	I	A	1.45	1.44	1.49	1.46	1.47	1.49	1.45	1.47	1.465	0.7325
	81	2	I	C	1.45	1.43	1.42	1.43333	1.42	1.41	1.4	1.41	1.42167	0.710833	2.1	2.07	2.09	2.08667		59.79		Adhesive C-P
	81	2	I	A	1.45	1.4	1.32	1.39	1.44	1.33	1.37	1.38	1.385	0.6925
	81	1	II	C	1.4	1.43	1.3	1.37667	1.37	1.39	1.41	1.39	1.38333	0.691667	2.14	2.15	2.16	2.15		38.15		Adhesive C-P
	81	1	II	A	1.4	1.34	1.44	1.39333	1.4	1.29	1.47	1.38667	1.39	0.695
	81	2	II	C	1.41	1.31	1.34	1.35333	1.35	1.45	1.31	1.37	1.36167	0.680833	1.86	1.86	1.87	1.86333		53.76		Adhesive C-P
	81	2	II	A	1.27	1.42	1.32	1.33667	1.37	1.35	1.29	1.33667	1.33667	0.668333
	81	1	III	C	1.33	1.39	1.28	1.33333	1.28	1.41	1.35	1.34667	1.34	0.67	1.81	1.8	1.88	1.83		38.22		Adhesive C-P
	81	1	III	A	1.27	1.29	1.27	1.27667	1.27	1.33	1.25	1.28333	1.28	0.64
	81	2	III	C	1.31	1.27	1.3	1.29333	1.25	1.29	1.23	1.25667	1.275	0.6375	1.02	1.04	1.01	1.02333		37.87		Cohesive-P
	81	2	III	C	0.69	1.06	0.97	0.906667	0.71	1.12	0.93	0.92	0.913333	0.456667
FP	38	1	I	C	1.76	1.76	1.81	1.77667	1.79	1.88	1.79	1.82	1.79833	0.899167	1.91	1.91	2.03	1.95		85.06		Adhesive C-P
	38	1	I	A	1.49	1.51	1.48	1.49333	1.49	1.44	1.54	1.49	1.49167	0.745833
	38	2	I	C	1.47	1.42	1.4	1.43	1.44	1.39	1.47	1.43333	1.43167	0.715833	2.1	2.11	2.13	2.11333		79.65		Adhesive C-P
	38	2	I	A	1.39	1.43	1.41	1.41	1.44	1.42	1.41	1.42333	1.41667	0.708333
	38	1	II	C	1.35	1.4	1.4	1.38333	1.4	1.38	1.39	1.39	1.38667	0.693333	1.91	1.92	1.92	1.91667		90.61		Adhesive C-P
	38	1	II	A	1.37	1.36	1.35	1.36	1.37	1.34	1.38	1.36333	1.36167	0.680833
	38	2	II	C	1.33	1.38	1.3	1.33667	1.41	1.38	1.34	1.37667	1.35667	0.678333	1.93	1.93	1.93	1.93		83.07		Adhesive C-P
	38	2	II	A	1.36	1.32	1.28	1.32	1.39	1.32	1.32	1.34333	1.33167	0.665833
	38	1	III	C	1.35	1.29	1.37	1.33667	1.36	1.36	1.33	1.35	1.34333	0.671667	2.3	2.34	2.34	2.32667		153.55		Cohesive-P
	38	1	III	A	1.28	1.28	1.29	1.28333	1.28	1.32	1.26	1.28667	1.285	0.6425
	38	2	III	C	1.23	1.26	1.18	1.22333	1.25	1.2	1.19	1.21333	1.21833	0.609167	1.76	1.8	1.72	1.76		46.57		Adhesive C-P
	38	2	III	C	0.81	0.87	0.8	0.826667	0.83	0.84	0.82	0.83	0.828333	0.414167
FP	53	1	I	C	1.66	2.37	2.03	2.02	2.01	1.67	2.17	1.95	1.985	0.9925	2.37	2.34	2.3	2.33667		71.02		Adhesive C-P
	53	1	I	A	1.85	2.22	1.49	1.85333	1.77	1.95	1.48	1.73333	1.79333	0.896667
	53	2	I	C	1.63	2.26	1.5	1.79667	1.71	2.12	1.66	1.83	1.81333	0.906667	1.93	1.93	1.93	1.93		48.28		Adhesive C-P
	53	2	I	A	1.73	1.84	1.42	1.66333	2.37	1.38	1.43	1.72667	1.695	0.8475
	53	1	II	C	2.1	1.54	1.39	1.67667	1.47	1.39	2.12	1.66	1.66833	0.834167	2.11	2.08	2.08	2.09		50.41		Adhesive C-P
	53	1	II	A	2.3	1.33	1.36	1.66333	1.43	1.33	1.67	1.47667	1.57	0.785
	53	2	II	C	1.44	2.08	1.3	1.60667	1.56	1.62	1.29	1.49	1.54833	0.774167	2.01	2	1.99	2		38.83		Adhesive C-P
	53	2	II	A	1.24	1.58	2.13	1.65	1.4	1.25	1.29	1.31333	1.48167	0.740833
	53	1	III	C	1.24	1.79	1.27	1.43333	1.73	1.27	1.1	1.36667	1.4	0.7	2	1.99	1.97	1.98667		16.23		Adhesive C-P
	53	1	III	A	1.18	1.49	1.14	1.27	1.21	1.16	1.39	1.25333	1.26167	0.630833
	53	2	III	C	1.15	1.17	1.37	1.23	1.18	1.36	1.15	1.23	1.23	0.615	1.8	1.94	1.81	1.85		31.16		Adhesive C-P
	53	2	III	C	0.65	0.85	0.58	0.693333	0.55	0.81	0.72	0.693333	0.693333	0.346667
FP	84	1	I	C	1.82	1.85	1.8	1.82333	1.83	1.84	1.79	1.82	1.82167	0.910833	2.13	1.95	1.99	2.02333		56.16		Adhesive C-P
	84	1	I	A	1.73	1.64	1.71	1.69333	1.73	1.65	1.7	1.69333	1.69333	0.846667
	84	2	I	C	1.62	1.65	1.6	1.62333	1.66	1.62	1.68	1.65333	1.63833	0.819167	1.77	1.77	1.76	1.76667		63.14		Adhesive C-P
	84	2	I	A	1.55	1.62	1.51	1.56	1.58	1.63	1.53	1.58	1.57	0.785
	84	1	II	C	1.52	1.54	1.49	1.51667	1.5	1.56	1.41	1.49	1.50333	0.751667	1.6	1.65	1.65	1.63333		57.05		Adhesive C-P
	84	1	II	A	1.47	1.45	1.54	1.48667	1.45	1.54	1.47	1.48667	1.48667	0.743333
	84	2	II	C	1.42	1.5	1.48	1.46667	1.44	1.47	1.48	1.46333	1.465	0.7325	2.29	2.23	2.27	2.26333		103.82		Adhesive C-P
	84	2	II	A	1.4	1.42	1.34	1.38667	1.47	1.38	1.34	1.39667	1.39167	0.695833
	84	1	III	C	1.37	1.36	1.3	1.34333	1.37	1.36	1.35	1.36	1.35167	0.675833	1.79	1.8	1.81	1.8		49.58		Adhesive C-P
	84	1	III	A	1.34	1.38	1.31	1.34333	1.33	1.34	1.31	1.32667	1.335	0.6675
	84	2	III	C	1.38	1.36	1.32	1.35333	1.33	1.3	1.31	1.31333	1.33333	0.666667	1.7	1.69	1.71	1.7		17.94		Adhesive C-P
	84	2	III	C	1.04	1.14	1.11	1.09667	1.05	1.12	1.13	1.1	1.09833	0.549167
FP	62	1	I	C	1.73	1.74	1.67	1.71333	1.71	1.76	1.6	1.69	1.70167	0.850833	1.87	1.76	1.8	1.81		64.03		Adhesive C-P
	62	1	I	A	1.52	1.51	1.54	1.52333	1.51	1.52	1.53	1.52	1.52167	0.760833
	62	2	I	C	1.49	1.51	1.51	1.50333	1.52	1.5	1.49	1.50333	1.50333	0.751667	1.78	1.79	1.78	1.78333		29.93		Adhesive C-P
	62	2	I	A	1.47	1.45	1.43	1.45	1.44	1.42	1.38	1.41333	1.43167	0.715833
	62	1	II	C	1.41	1.39	1.46	1.42	1.4	1.4	1.41	1.40333	1.41167	0.705833	1.89	1.89	1.9	1.89333		95.95		Adhesive C-P
	62	1	II	A	1.39	1.4	1.42	1.40333	1.38	1.4	1.39	1.39	1.39667	0.698333
	62	2	II	C	1.33	1.39	1.42	1.38	1.36	1.39	1.4	1.38333	1.38167	0.690833	1.68	1.69	1.69	1.68667		56.02		Adhesive C-P
	62	2	II	A	1.33	1.36	1.42	1.37	1.36	1.3	1.32	1.32667	1.34833	0.674167
	62	1	III	C	1.31	1.28	1.43	1.34	1.41	1.3	1.3	1.33667	1.33833	0.669167	1.82	1.82	1.81	1.81667		47.12		Adhesive C-P
	62	1	III	A	1.36	1.24	1.27	1.29	1.38	1.26	1.38	1.34	1.315	0.6575
	62	2	III	C	1.36	1.35	1.31	1.34	1.38	1.32	1.35	1.35	1.345	0.6725	1.81	1.79	1.78	1.79333		17.94		Adhesive C-P
	62	2	III	C	0.9	0.98	1.11	0.996667	0.81	1.03	1.11	0.983333	0.99	0.495
FP	49	1	I	C	1.77	1.77	1.89	1.81	1.78	1.69	1.91	1.79333	1.80167	0.900833	2.41	2.37	2.47	2.41667		93	70% Adhesive C-P	Mixed (Adhesive C-D and Adhesive C-P)
	49	1	I	A	1.57	1.6	1.54	1.57	1.6	1.59	1.7	1.63	1.6	0.8
	49	2	I	C	1.53	1.6	1.51	1.54667	1.61	1.52	1.56	1.56333	1.555	0.7775	1.95	1.95	1.95	1.95		56.02		Adhesive C-P
	49	2	I	A	1.48	1.41	1.47	1.45333	1.47	1.47	1.49	1.47667	1.465	0.7325
	49	1	II	C	1.41	1.46	1.47	1.44667	1.41	1.46	1.46	1.44333	1.445	0.7225	1.8	1.81	1.81	1.80667		50.82		Adhesive C-P
	49	1	II	A	1.4	1.42	1.38	1.4	1.43	1.43	1.38	1.41333	1.40667	0.703333
	49	2	II	C	1.39	1.42	1.42	1.41	1.41	1.38	1.47	1.42	1.415	0.7075	1.82	1.83	1.85	1.83333		35.96		Adhesive C-P
	49	2	II	A	1.37	1.39	1.35	1.37	1.4	1.41	1.33	1.38	1.375	0.6875
	49	1	III	C	1.38	1.35	1.39	1.37333	1.35	1.35	1.37	1.35667	1.365	0.6825	1.8	1.81	1.82	1.81		82.59		Adhesive C-P
	49	1	III	A	1.26	1.3	1.25	1.27	1.29	1.37	1.25	1.30333	1.28667	0.643333
	49	2	III	C	1.35	1.23	1.23	1.27	1.23	1.3	1.15	1.22667	1.24833	0.624167	1.77	1.78	1.78	1.77667		33.83		Adhesive C-P
	49	2	III	C	0.59	0.59	0.52	0.566667	0.57	0.52	0.58	0.556667	0.561667	0.280833
FP	23	1	I	C	1.81	1.79	1.84	1.81333	1.81	1.77	1.88	1.82	1.81667	0.908333	1.73	1.78	1.8	1.77		32.22		Adhesive C-P
	23	1	I	A	1.62	1.61	1.64	1.62333	1.6	1.62	1.61	1.61	1.61667	0.808333
	23	2	I	C	1.63	1.62	1.62	1.62333	1.62	1.61	1.61	1.61333	1.61833	0.809167	1.97	1.98	2.01	1.98667		49.99		Adhesive C-P
	23	2	I	A	1.5	1.5	1.52	1.50667	1.51	1.48	1.51	1.5	1.50333	0.751667
	23	1	II	C	1.52	1.42	1.49	1.47667	1.47	1.41	1.52	1.46667	1.47167	0.735833	1.78	1.8	1.81	1.79667		61.98		Adhesive C-P
	23	1	II	A	1.4	1.42	1.42	1.41333	1.4	1.42	1.42	1.41333	1.41333	0.706667
	23	2	II	C	1.42	1.41	1.39	1.40667	1.42	1.39	1.4	1.40333	1.405	0.7025	1.96	1.94	1.95	1.95		41.43		Adhesive C-P
	23	2	II	A	1.37	1.36	1.23	1.32	1.34	1.34	1.34	1.34	1.33	0.665
	23	1	III	C	1.35	1.36	1.27	1.32667	1.36	1.35	1.31	1.34	1.33333	0.666667	1.96	1.96	1.96	1.96		44.38		Adhesive C-P
	23	1	III	A	1.33	1.38	1.34	1.35	1.35	1.34	1.33	1.34	1.345	0.6725
	23	2	III	C	1.39	1.36	1.43	1.39333	1.36	1.36	1.4	1.37333	1.38333	0.691667	2.09	2.12	2.12	2.11		41.09		Adhesive C-P
	23	2	III	C	1.05	1.04	1.02	1.03667	1.06	1.05	1.01	1.04	1.03833	0.519167
FP	48	1	I	C	1.67	1.68	1.78	1.71	1.73	1.74	1.74	1.73667	1.72333	0.861667	1.84	1.85	1.84	1.84333		127.38	70% Adhesive C-D	Mixed (Adhesive C-P and Adhesive C-D)
	48	1	I	A	1.65	1.66	1.65	1.65333	1.63	1.64	1.66	1.64333	1.64833	0.824167
	48	2	I	C	1.64	1.63	1.66	1.64333	1.61	1.62	1.68	1.63667	1.64	0.82	1.85	1.85	1.85	1.85		108.48		Adhesive C-P
	48	2	I	A	1.53	1.53	1.54	1.53333	1.56	1.53	1.54	1.54333	1.53833	0.769167
	48	1	II	C	1.58	1.54	1.55	1.55667	1.56	1.53	1.56	1.55	1.55333	0.776667	1.9	1.9	1.9	1.9		95.2		Adhesive C-P
	48	1	II	A	1.49	1.42	1.46	1.45667	1.47	1.48	1.49	1.48	1.46833	0.734167
	48	2	II	C	1.48	1.4	1.46	1.44667	1.46	1.43	1.48	1.45667	1.45167	0.725833	1.9	1.92	1.92	1.91333		78.07		Adhesive C-P
	48	2	II	A	1.44	1.48	1.45	1.45667	1.39	1.45	1.44	1.42667	1.44167	0.720833
	48	1	III	C	1.39	1.44	1.4	1.41	1.46	1.42	1.46	1.44667	1.42833	0.714167	1.88	1.89	1.89	1.88667		73.55		Cohesive-P
	48	1	III	A	1.38	1.42	1.43	1.41	1.37	1.4	1.44	1.40333	1.40667	0.703333
	48	2	III	C	1.42	1.42	1.4	1.41333	1.39	1.36	1.43	1.39333	1.40333	0.701667	1.51	1.59	1.53	1.54333		51.3		Adhesive C-P
	48	2	III	C	1.21	1.09	1.23	1.17667	1.22	1.1	1.06	1.12667	1.15167	0.575833
FP	46	1	I	C	1.91	1.88	2.06	1.95	1.89	1.87	2	1.92	1.935	0.9675	2.13	1.96	2.12	2.07		15.14		Adhesive C-P
	46	1	I	A	1.72	1.67	1.68	1.69	1.7	1.69	1.63	1.67333	1.68167	0.840833
	46	2	I	C	1.68	1.74	1.65	1.69	1.68	1.74	1.61	1.67667	1.68333	0.841667	2.04	2.01	2.04	2.03		23.15		Adhesive C-P
	46	2	I	A	1.73	1.54	1.67	1.64667	1.5	1.66	1.72	1.62667	1.63667	0.818333
	46	1	II	C	1.55	1.63	1.64	1.60667	1.52	1.65	1.62	1.59667	1.60167	0.800833	1.97	1.98	1.97	1.97333		33.42		Adhesive C-P
	46	1	II	A	1.43	1.47	1.72	1.54	1.56	1.46	1.56	1.52667	1.53333	0.766667
	46	2	II	C	1.4	1.64	1.51	1.51667	1.39	1.6	1.52	1.50333	1.51	0.755	1.86	1.84	1.85	1.85		8.9		Adhesive C-P
	46	2	II	A	1.45	1.37	1.52	1.44667	1.41	1.48	1.58	1.49	1.46833	0.734167
	46	1	III	C	1.36	1.43	1.59	1.46	1.37	1.45	1.55	1.45667	1.45833	0.729167	2.13	2.12	2.1	2.11667		14.31		Adhesive C-P
	46	1	III	A	1.36	1.31	1.41	1.36	1.38	1.39	1.35	1.37333	1.36667	0.683333
	46	2	III	C	1.41	1.33	1.47	1.40333	1.35	1.34	1.45	1.38	1.39167	0.695833	1.63	1.66	1.63	1.64		9.52		Adhesive C-P
	46	2	III	C	0.7	0.87	0.78	0.783333	0.78	0.84	0.71	0.776667	0.78	0.39
U200	18	1	I	C	1.92	2.21	2.06	2.06333	2.02	2.22	2.06	2.1	2.08167	1.04083	1.98	1.99	1.93	1.96667		26.3		Adhesive C-D
	18	1	I	A	1.72	1.77	1.73	1.74	1.058	1.76	1.75	1.52267	1.63133	0.815667
	18	2	I	C	1.73	1.67	1.67	1.69	1.73	1.68	1.64	1.68333	1.68667	0.843333	1.94	1.92	1.93	1.93		35.96		Adhesive C-D
	18	2	I	A	1.57	1.56	1.56	1.56333	1.54	1.59	1.54	1.55667	1.56	0.78
	18	1	II	C	1.57	1.54	1.56	1.55667	1.56	1.56	1.57	1.56333	1.56	0.78	1.96	1.95	1.96	1.95667		56.84		Adhesive C-D
	18	1	II	A	1.61	1.49	1.52	1.54	1.52	1.54	1.45	1.50333	1.52167	0.760833
	18	2	II	C	1.47	1.52	1.52	1.50333	1.57	1.44	1.5	1.50333	1.50333	0.751667	1.87	1.87	1.87	1.87		32.12		Adhesive C-D
	18	2	II	A	1.47	1.46	1.46	1.46333	1.48	1.49	1.47	1.48	1.47167	0.735833
	18	1	III	C	1.46	1.51	1.5	1.49	1.36	1.42	1.49	1.42333	1.45667	0.728333	2.04	2.05	2.06	2.05		24.79		Adhesive C-D
	18	1	III	A	1.47	1.45	1.48	1.46667	1.46	1.49	1.45	1.46667	1.46667	0.733333
	18	2	III	C	1.41	1.46	1.41	1.42667	1.48	1.42	1.44	1.44667	1.43667	0.718333	1.93	1.93	1.92	1.92667		23.35		Adhesive C-D
	18	2	III	C	1.21	1.15	1.03	1.13	1.09	1.11	1.01	1.07	1.1	0.55
U200	58	1	I	C	1.65	1.64	1.71	1.66667	1.64	1.67	1.71	1.67333	1.67	0.835	2.16	2.1	2.08	2.11333		19.72		Adhesive C-D
	58	1	I	A	1.68	1.68	1.72	1.69333	1.64	1.66	1.71	1.67	1.68167	0.840833
	58	2	I	C	1.7	1.63	1.64	1.65667	1.72	1.67	1.62	1.67	1.66333	0.831667	1.99	2	1.98	1.99		51.64		Adhesive C-D
	58	2	I	A	1.83	1.54	1.54	1.63667	1.62	1.53	1.52	1.55667	1.59667	0.798333
	58	1	II	C	1.64	1.57	1.57	1.59333	1.58	1.64	1.58	1.6	1.59667	0.798333	1.73	1.77	1.76	1.75333		40.2		Adhesive C-D
	58	1	II	A	1.58	1.59	1.49	1.55333	1.59	1.53	1.46	1.52667	1.54	0.77
	58	2	II	C	1.58	1.58	1.49	1.55	1.55	1.53	1.49	1.52333	1.53667	0.768333	2.04	2.03	2.08	2.05		52.99		Adhesive C-D
	58	2	II	A	1.51	1.5	1.42	1.47667	1.51	1.52	1.41	1.48	1.47833	0.739167
	58	1	III	C	1.59	1.52	1.44	1.51667	1.48	1.48	1.42	1.46	1.48833	0.744167	1.98	1.94	1.92	1.94667		39.52		Adhesive C-D
	58	1	III	A	1.42	1.42	1.47	1.43667	1.4	1.37	1.5	1.42333	1.43	0.715
	58	2	III	C	1.42	1.42	1.51	1.45	1.43	1.54	1.35	1.44	1.445	0.7225	1.88	1.92	1.93	1.91		11.85		Adhesive C-D
	58	2	III	C	0.99	1.06	0.96	1.00333	1.07	0.99	1.07	1.04333	1.02333	0.511667
U200	25	1	I	C	1.43	1.67	1.49	1.53	1.43	1.84	1.47	1.58	1.555	0.7775	2.13	2.13	2.12	2.12667		50.27		Adhesive C-D
	25	1	I	A	1.39	1.32	1.71	1.47333	1.33	1.7	1.31	1.44667	1.46	0.73
	25	2	I	C	1.61	1.29	1.3	1.4	1.61	1.33	1.27	1.40333	1.40167	0.700833	1.94	1.91	1.95	1.93333		67.75		Adhesive C-D
	25	2	I	A	1.66	1.26	1.21	1.37667	1.64	1.22	1.18	1.34667	1.36167	0.680833
	25	1	II	C	1.64	1.24	1.16	1.34667	1.2	1.58	1.58	1.45333	1.4	0.7	1.98	2.06	1.97	2.00333		65.2		Adhesive C-D
	25	1	II	A	1.56	1.22	1.1	1.29333	1.21	1.6	1.08	1.29667	1.295	0.6475
	25	2	II	C	1.2	1.19	1.56	1.31667	1.11	1.2	1.61	1.30667	1.31167	0.655833	1.92	1.92	1.91	1.91667		16.98		Adhesive C-D
	25	2	II	A	1.29	1.16	1.52	1.32333	1.06	1.16	1.44	1.22	1.27167	0.635833
	25	1	III	C	1.1	1.16	1.48	1.24667	1.42	1.14	1.08	1.21333	1.23	0.615	2	1.96	2	1.98667		1.85		Adhesive C-D
	25	1	III	A	1.34	0.98	1.03	1.11667	1.23	1	1.02	1.08333	1.1	0.55
	25	2	III	C	1.26	0.9	0.98	1.04667	1.16	0.87	0.96	0.996667	1.02167	0.510833	1.58	1.52	1.5	1.53333		14.18		Adhesive C-D
	25	2	III	C	0.52	0.64	0.55	0.57	0.62	0.56	0.56	0.58	0.575	0.2875
U200	37	1	I	C	1.59	1.53	1.43	1.51667	1.67	1.46	1.51	1.54667	1.53167	0.765833	2.14	2.18	2.2	2.17333		13.63		Adhesive C-D
	37	1	I	A	1.18	1.34	1.3	1.27333	1.26	1.29	1.32	1.29	1.28167	0.640833
	37	2	I	C	1.28	1.27	1.26	1.27	1.29	1.25	1.26	1.26667	1.26833	0.634167	1.84	1.86	1.83	1.84333		46.36		Adhesive C-D
	37	2	I	A	1.2	1.21	1.22	1.21	1.2	1.22	1.2	1.20667	1.20833	0.604167
	37	1	II	C	1.2	1.18	1.2	1.19333	1.16	1.18	1.19	1.17667	1.185	0.5925	1.89	1.89	1.89	1.89		73.07		Adhesive C-D
	37	1	II	A	1.19	1.15	1.15	1.16333	1.18	1.17	1.16	1.17	1.16667	0.583333
	37	2	II	C	1.16	1.16	1.18	1.16667	1.18	1.16	1.19	1.17667	1.17167	0.585833	1.99	1.97	1.98	1.98		26.16		Adhesive C-D
	37	2	II	A	1.18	1.17	1.15	1.16667	1.15	1.17	1.14	1.15333	1.16	0.58
	37	1	III	C	1.14	1.17	1.14	1.15	1.11	1.15	1.17	1.14333	1.14667	0.573333	2.08	2.23	1.99	2.1		4.52		Adhesive C-D
	37	1	III	A	1.08	1.04	1.04	1.05333	1.06	1.05	1.07	1.06	1.05667	0.528333
	37	2	III	C	1.07	1.01	0.95	1.01	1.07	0.99	0.95	1.00333	1.00667	0.503333	1.53	1.58	1.57	1.56		7.67		Adhesive C-D
	37	2	III	C	0.49	0.47	0.49	0.483333	0.48	0.5	0.5	0.493333	0.488333	0.244167
U200	71	1	I	C	1.8	1.86	1.82	1.82667	1.82	1.76	1.81	1.79667	1.81167	0.905833	2.16	2.13	2.19	2.16		70.83		Adhesive C-D
	71	1	I	A	1.77	1.6	1.7	1.69	1.61	1.68	1.62	1.63667	1.66333	0.831667
	71	2	I	C	1.57	1.62	1.68	1.62333	1.52	1.59	1.72	1.61	1.61667	0.808333	1.42	1.45	1.42	1.43		46.71		Adhesive C-D
	71	2	I	A	1.5	1.54	1.55	1.53	1.48	1.52	1.51	1.50333	1.51667	0.758333
	71	1	II	C	1.53	1.47	1.49	1.49667	1.49	1.53	1.48	1.5	1.49833	0.749167	2.11	2.15	2.18	2.14667		50.61		Adhesive C-D
	71	1	II	A	1.48	1.45	1.46	1.46333	1.46	1.47	1.44	1.45667	1.46	0.73
	71	2	II	C	1.43	1.52	1.43	1.46	1.42	1.46	1.45	1.44333	1.45167	0.725833	1.68	1.65	1.67	1.66667		36.16		Adhesive C-D
	71	2	II	A	1.47	1.42	1.43	1.44	1.41	1.44	1.41	1.42	1.43	0.715
	71	1	III	C	1.43	1.46	1.45	1.44667	1.44	1.42	1.39	1.41667	1.43167	0.715833	1.81	1.82	1.81	1.81333		54.17		Adhesive C-D
	71	1	III	A	1.12	1.2	1.15	1.15667	1.07	1.19	1.16	1.14	1.14833	0.574167
	71	2	III	C	1.07	0.93	0.99	0.996667	1.04	0.94	1.08	1.02	1.00833	0.504167	0.87	0.85	0.86	0.86		10.48		Adhesive C-D
	71	2	III	C	0.50	0.52	0.52	0.52	0.5	0.52	0.53	0.516667	0.518333	0.259167
U200	15	1	I	C	1.92	1.8	1.77	1.83	1.86	1.8	1.74	1.8	1.815	0.9075	1.25	1.26	2.13	1.54667		61.9		Adhesive C-D
	15	1	I	A	1.52	1.56	1.56	1.54667	1.59	1.53	1.57	1.56333	1.555	0.7775
	15	2	I	C	1.51	1.5	1.5	1.50333	1.51	1.47	1.49	1.49	1.49667	0.748333	1.44	1.42	1.44	1.43333		54.31		Adhesive C-D
	15	2	I	A	1.46	1.49	1.52	1.49	1.49	1.48	1.51	1.49333	1.49167	0.745833
	15	1	II	C	1.46	1.46	1.43	1.45	1.46	1.48	1.49	1.47667	1.46333	0.731667	1.77	1.77	1.76	1.76667		28.49		Adhesive C-D
	15	1	II	A	1.46	1.47	1.44	1.45667	1.44	1.42	1.56	1.47333	1.465	0.7325
	15	2		C	1.42	1.43	1.44	1.43	1.45	1.43	1.53	1.47	1.45	0.725	1.9	1.9	1.9	1.9		47.19	50% ADHESIVE	Mixed (Adhesive C-D and C-P)
	15	2	II	A	1.4	1.48	1.49	1.45667	1.41	1.38	1.49	1.42667	1.44167	0.720833
	15	1	III	C	1.4	1.54	1.41	1.45	1.47	1.38	1.45	1.43333	1.44167	0.720833	1.73	1.71	1.74	1.72667		2.47		Adhesive C-D
	15	1	III	A	1.43	1.42	1.35	1.4	1.43	1.35	1.39	1.39	1.395	0.6975
	15	2	III	C	1.34	1.38	1.53	1.41667	1.29	1.51	1.38	1.39333	1.405	0.7025	1.57	1.57	1.58	1.57333		10.62		Adhesive C-D
	15	2	III	C	1.32	1.27	1.28	1.29	1.32	1.37	1.27	1.32	1.305	0.6525
U200	76	1	I	C	1.83	1.74	1.89	1.82	2.05	1.79	1.93	1.92333	1.87167	0.935833	2.61	2.61	2.62	2.61333		77.87		Adhesive C-D
	76	1	I	A	1.62	1.67	1.72	1.67	1.63	1.62	1.71	1.65333	1.66167	0.830833
	76	2	I	C	1.63	1.59	1.67	1.63	1.58	1.59	1.66	1.61	1.62	0.81	1.8	1.78	1.82	1.8		98.07		Adhesive C-D
	76	2	I	A	1.47	1.66	1.52	1.55	1.49	1.67	1.51	1.55667	1.55333	0.776667
	76	1	II	C	1.58	1.53	1.45	1.52	1.53	1.53	1.45	1.50333	1.51167	0.755833	1.69	1.69	1.69	1.69		35.06		Adhesive C-D
	76	1	II	A	1.43	1.4	1.4	1.41	1.53	1.44	1.4	1.45667	1.43333	0.716667
	76	2	II	C	1.41	1.49	1.4	1.43333	1.48	1.39	1.47	1.44667	1.44	0.72	1.88	1.87	1.88	1.87667		24.93		Adhesive C-D
	76	2	II	A	1.5	1.39	1.41	1.43333	1.36	1.46	1.43	1.41667	1.425	0.7125
	76	1	III	C	1.44	1.4	1.43	1.42333	1.42	1.38	1.42	1.40667	1.415	0.7075	1.47	1.5	1.52	1.49667		8.97		Adhesive C-D
	76	1	III	A	1.39	1.38	1.43	1.4	1.37	1.39	1.39	1.38333	1.39167	0.695833
	76	2	III	C	1.29	1.34	1.28	1.30333	1.32	1.3	1.31	1.31	1.30667	0.653333	1.84	1.84	1.84	1.84		31.57		Adhesive C-D
	76	2	III	C	0.96	0.87	0.86	0.896667	1	1.01	0.86	0.956667	0.926667	0.463333
U200	74	1	I	C	1.92	2.11	2.03	2.02	1.87	2.02	1.77	1.88667	1.95333	0.976667	2.65	2.6	2.68	2.64333		62.73		Adhesive C-D
	74	1	I	A	1.64	1.78	1.7	1.70667	1.59	1.77	1.69	1.68333	1.695	0.8475
	74	2	I	C	1.79	1.61	1.72	1.70667	1.73	1.71	1.68	1.70667	1.70667	0.853333	1.71	1.71	1.72	1.71333		62.39		Adhesive C-D
	74	2	I	A	1.72	1.74	1.75	1.73667	1.71	1.77	1.77	1.75	1.74333	0.871667
	74	1	II	C	1.6	1.69	1.56	1.61667	1.64	1.65	1.59	1.62667	1.62167	0.810833	1.64	1.62	1.64	1.63333		42.26		Adhesive C-D
	74	1	II	A	1.7	1.59	1.63	1.64	1.53	1.7	1.59	1.60667	1.62333	0.811667
	74	2	II	C	1.44	1.49	1.6	1.51	1.5	1.62	1.48	1.53333	1.52167	0.760833	1.8	1.81	1.81	1.80667		20.48		Adhesive C-D
	74	2	II	A	1.59	1.59	1.53	1.57	1.65	1.56	1.62	1.61	1.59	0.795
	74	1	III	C	1.56	1.57	1.42	1.51667	1.54	1.52	1.53	1.53	1.52333	0.761667	1.84	1.84	1.85	1.84333		9.72		Adhesive C-D
	74	1	III	A	1.42	1.47	1.47	1.45333	1.4	1.49	1.43	1.44	1.44667	0.723333
	74	2	III	C	1.36	1.34	1.38	1.36	1.4	1.4	1.33	1.37667	1.36833	0.684167	1.84	1.88	1.86	1.86		26.09		Adhesive C-D
	74	2	III	A	0.62	0.71	0.72	0.683333	0.6	0.61	0.71	0.64	0.661667	0.330833
U200	41	1	I	C	1.76	1.79	1.91	1.82	1.76	1.73	1.89	1.79333	1.80667	0.903333	2.03	1.86	2.15	2.01333		94.58		Adhesive C-D
	41	1	I	A	1.65	1.56	1.61	1.60667	1.62	1.58	1.57	1.59	1.59833	0.799167
	41	2	I	C	1.52	1.57	1.55	1.54667	1.57	1.57	1.56	1.56667	1.55667	0.778333	1.86	1.85	1.84	1.85		87.8		Adhesive C-D
	41	2	I	A	1.45	1.53	1.46	1.48	1.54	1.43	1.53	1.5	1.49	0.745
	41	1	II	C	1.55	1.45	1.48	1.49333	1.53	1.46	1.52	1.50333	1.49833	0.749167	1.4	1.4	1.42	1.40667		73.76	70% Cohesive	Mixed (Adhesive C-D and Cohesive of the cement)
	41	1	II	A	1.47	1.46	1.54	1.49	1.43	1.48	1.51	1.47333	1.48167	0.740833
	41	2	II	C	1.43	1.46	1.45	1.44667	1.47	1.4	1.42	1.43	1.43833	0.719167	1.78	1.79	1.78	1.78333		75.47		Adhesive C-D
	41	2	II	A	1.39	1.42	1.39	1.4	1.38	1.45	1.38	1.40333	1.40167	0.700833
	41	1	III	C	1.38	1.39	1.36	1.37667	1.41	1.4	1.68	1.49667	1.43667	0.718333	1.18	1.21	1.13	1.17333		13.22		Adhesive C-D
	41	1	III	A	1.34	1.42	1.37	1.37667	1.36	1.39	1.37	1.37333	1.375	0.6875
	41	2	III	C	1.39	1.35	1.32	1.35333	1.37	1.47	1.37	1.40333	1.37833	0.689167	1.64	1.64	1.63	1.63667		25.89		Adhesive C-D
	41	2	III	A	1.25	1.07	1.12	1.14667	1.28	1.05	1.16	1.16333	1.155	0.5775
U200	13	1	I	C	1.75	1.74	1.75	1.74667	1.76	1.74	1.76	1.75333	1.75	0.875	2.03	1.95	2.03	2.00333		79.99		Adandivas C-D
	13	1	I	A	1.6	1.62	1.58	1.6	1.59	1.61	1.58	1.59333	1.59667	0.798333
	13	2	I	C	1.58	1.55	1.59	1.57333	1.55	1.54	1.59	1.56	1.56667	0.783333	2.07	2.05	2.06	2.06		97.11		Adhesive C-D
	13	2	I	A	1.53	1.51	1.54	1.52667	1.51	1.49	1.51	1.50333	1.515	0.7575
	13	1	II	C	1.52	1.48	1.49	1.49667	1.51	1.48	1.5	1.49667	1.49667	0.748333	1.94	1.93	1.95	1.94		51.84		Adhesive C-D
	13	1	II	A	1.4	1.4	1.47	1.42333	1.38	1.44	1.46	1.42667	1.425	0.7125
	13	2	II	C	1.39	1.47	1.47	1.44333	1.4	1.45	1.41	1.42	1.43167	0.715833	2.01	2.01	2	2.00667		65.47		Adhesive C-D
	13	2	II	A	1.42	1.41	1.44	1.42333	1.41	1.38	1.4	1.39667	1.41	0.705
	13	1	III	C	1.4	1.39	1.39	1.39333	1.4	1.42	1.42	1.41333	1.40333	0.701667	2.21	2.2	2.2	2.20333		55.75		Adhesive C-D
	13	1	III	A	1.27	1.32	1.34	1.31	1.27	1.32	1.31	1.3	1.305	0.6525
	13	2	III	C	1.26	1.27	1.25	1.26	1.26	1.22	1.27	1.25	1.255	0.6275	1.7	1.68	1.62	1.66667		48.08		Adhesive C-D
	13	2	III	A	1.14	0.96	0.14	0.746667	1.09	1.02	1.01	1.04	0.893333	0.446667
RXU	42	1	I	C	1.65	1.58	1.71	1.64667	1.67	1.6	1.7	1.65667	1.65167	0.825833	1.64	1.69	1.69	1.67333		88.42		Adhesive C-D
	42	1	I	A	1.48	1.38	1.33	1.39667	1.39	1.37	1.33	1.36333	1.38	0.69
	42	2	I	C	1.37	1.28	1.29	1.31333	1.3	1.36	1.3	1.32	1.31667	0.658333	1.82	1.82	1.9	1.84667		102.25	93% Cohesive	Mixed (Adhesive C-P and Cohesive C)
	42	2	I	A	1.24	1.27	1.16	1.22333	1.3	1.18	1.2	1.22667	1.225	0.6125
	42	1	II	C	1.23	1.17	1.21	1.20333	1.16	1.22	1.17	1.18333	1.19333	0.596667	1.94	1.91	1.93	1.92667		163.2		Adhesive C-P
	42	1	II	A	1.17	1.21	1.14	1.17333	1.17	1.15	1.15	1.15667	1.165	0.5825
	42	2	II	C	1.13	1.17	1.07	1.12333	1.13	1.17	1.1	1.13333	1.12833	0.564167	1.83	1.82	1.79	1.81333		110.4	75% Cohesive	Mixed (Adhesive C-D and Cohesive C)
	42	2	II	A	1.13	1.12	1.14	1.13	1.18	1.14	1.13	1.15	1.14	0.57
	42	1	III	C	1.15	1.09	1.06	1.1	1.13	1.11	1.1	1.11333	1.10667	0.553333	1.98	1.91	1.98	1.95667		71.5		Cohesive C
	42	1	III	A	1.18	1.13	1.07	1.12667	1.13	1.11	1.13	1.12333	1.125	0.5625
	42	2	III	C	1.07	1.11	1.08	1.08667	1.08	1.08	1.15	1.10333	1.095	0.5475	1.73	1.75	1.74	1.74		14.31		Adhesive C-P
	42	2	III	C	0.92	0.82	0.8	0.846667	0.96	0.85	0.92	0.91	0.878333	0.439167
RXU	16	1	I	C	1.42	1.45	1.27	1.38	1.38	1.49	1.53	1.46667	1.42333	0.711667	1.58	1.61	1.59	1.59333		133.89		Adhesive C-P
	16	1	I	A	1.4	1.42	1.39	1.40333	1.42	1.36	1.42	1.4	1.40167	0.700833
	16	2	I	C	1.41	1.4	1.3	1.37	1.42	1.31	1.44	1.39	1.38	0.69	1.92	1.91	1.94	1.92333		128.14	50% Adhesive	Mixed (Adhesive C-D and C-P)
	16	2	I	A	1.38	1.3	1.23	1.30333	1.31	1.31	1.21	1.27667	1.29	0.645
	16	1	II	C	1.37	1.25	1.21	1.27667	1.26	1.32	1.2	1.26	1.26833	0.634167	1.89	1.89	1.89	1.89		120.33		Adhesive C-P
	16	1	II	A	1.2	1.24	1.15	1.19667	1.25	1.18	1.17	1.2	1.19833	0.599167
	16	2	II	C	1.19	1.19	1.18	1.18667	1.16	1.19	1.17	1.17333	1.18	0.59	1.76	1.87	1.77	1.8		125.33		Adhesive C-P
	16	2	II	A	1.26	1.15	1.22	1.21	1.21	1.26	1.22	1.23	1.22	0.61
	16	1	III	C	1.14	1.23	1.11	1.16	1.23	1.1	1.09	1.14	1.15	0.575	1.78	1.74	1.68	1.73333		34.65		Cohesive-P
	16	1	III	A	1.17	1.12	1.13	1.14	1.11	1.11	1.15	1.12333	1.13167	0.565833
	16	2	III	C	1.06	1.19	1.1	1.11667	1.09	1.19	1.09	1.12333	1.12	0.56	1.72	1.69	1.71	1.70667		53.9		Adhesive C-P
	16	2	III	C	0.98	0.81	1.07	0.953333	0.88	1.02	0.79	0.896667	0.925	0.4625
RXU	10	1	I	C	1.52	1.57	1.43	1.50667	1.61	1.57	1.42	1.53333	1.52	0.76	2.09	2.08	2.03	2.06667		175.26		Adhesive C-P
	10	1	I	A	1.36	1.58	1.32	1.42	1.35	1.62	1.35	1.44	1.43	0.715
	10	2	I	C	1.55	1.37	1.32	1.41333	1.5	1.38	1.31	1.39667	1.405	0.7025	1.93	2.03	1.86	1.94		179.43		Adhesive C-P
	10	2	I	A	1.43	1.35	1.23	1.33667	1.34	1.39	1.56	1.43	1.38333	0.691667
	10	1	II	C	1.36	1.34	1.23	1.31	1.42	1.21	1.31	1.31333	1.31167	0.655833	1.76	1.73	1.73	1.74		126.22		Cohesive-P
	10	1	II	A	1.26	1.24	1.16	1.22	1.27	1.28	1.19	1.24667	1.23333	0.616667
	10	2	II	C	1.28	1.32	1.17	1.25667	1.2	1.29	1.16	1.21667	1.23667	0.618333	1.7	1.7	1.69	1.69667		35.27		Adhesive C-P
	10	2	II	A	1.22	1.27	1.1	1.19667	1.44	1.18	1.13	1.25	1.22333	0.611667
	10	1	III	C	1.22	1.2	1.13	1.18333	1.39	1.17	1.16	1.24	1.21167	0.605833	1.94	1.92	1.95	1.93667		65.75		Cohesive-P
	10	1	III	A	1.2	1.14	1.08	1.14	1.05	1.1	1.15	1.1	1.12	0.56
	10	2	III	C	1.11	1.1	1.04	1.08333	1.2	1.1	1.04	1.11333	1.09833	0.549167	1.65	1.64	1.67	1.65333		18.83		Adhesive C-D
	10	2	III	C	0.85	0.96	0.75	0.853333	0.84	0.87	0.77	0.826667	0.84	0.42
RXU	57	1	I	C	1.39	1.46	1.44	1.43	1.42	1.47	1.45	1.44667	1.43833	0.719167	1.96	2.09	2.14	2.06333		182.65		Adhesive C-P
	57	1	I	A	1.31	1.36	1.29	1.32	1.33	1.3	1.31	1.31333	1.31667	0.658333
	57	2	I	C	1.27	1.32	1.27	1.28667	1.31	1.26	1.26	1.27667	1.28167	0.640833	2	1.98	1.99	1.99		176.56		Adhesive C-P
	57	2	I	A	1.21	1.31	1.27	1.26333	1.23	1.3	1.26	1.26333	1.26333	0.631667
	57	1	II	C	1.18	1.26	1.24	1.22667	1.18	1.28	1.18	1.21333	1.22	0.61	1.88	1.89	1.89	1.88667		99.37	0.5	Mixed (Adhesive C-P and Cohesive C)
	57	1	II	A	1.3	1.28	1.26	1.28	1.17	1.24	1.27	1.22667	1.25333	0.626667
	57	2	II	C	1.17	1.27	1.21	1.21667	1.3	1.2	1.26	1.25333	1.235	0.6175	1.88	1.87	1.89	1.88		18.15		Adhesive C-D
	57	2	II	A	1.18	1.31	1.23	1.24	1.2	1.18	1.28	1.22	1.23	0.615
	57	1	III	C	1.17	1.19	1.27	1.21	1.18	1.19	1.22	1.19667	1.20333	0.601667	2.02	2.06	2.02	2.03333		0.07		Adhesive C-D
	57	1	III	A	1.11	1.09	1.21	1.13667	1.04	1.05	1.2	1.09667	1.11667	0.558333
	57	2	III	C	1.09	0.98	1.2	1.09	1.06	1.08	1.05	1.06333	1.07667	0.538333	1.2	1.09	1.2	1.16333		7.19		Adhesive C-P
	57	2	III	C	0.85	0.95	0.73	0.843333	1.04	0.86	0.84	0.913333	0.878333	0.439167
RXU	79	1	I	C	1.93	1.92	1.82	1.89	2.01	1.86	1.87	1.91333	1.90167	0.950833	2.21	2.07	2.07	1.92667		118.69		Adhesive C-P
	79	1	I	A	1.66	1.59	1.61	1.62	1.63	1.61	1.59	1.61	1.615	0.8075
	79	2	I	C	1.57	1.64	1.59	1.6	1.63	1.57	1.59	1.59667	1.59833	0.799167	2.11	2.04	2	2.05		154.16		Adhesive C-P
	79	2	I	A	1.46	1.46	1.52	1.48	1.47	1.46	1.57	1.5	1.49	0.745
	79	1	II	C	1.47	1.44	1.47	1.46	1.49	1.46	1.46	1.47	1.465	0.7325	1.97	1.92	1.89	2.11667		122.11	0.5	Mixed (Cohesive P and Adhesive C-P)
	79	1	II	A	1.4	1.43	1.37	1.4	1.44	1.35	1.37	1.38667	1.39333	0.696667
	79	2	II	C	1.43	1.34	1.39	1.38667	1.38	1.36	1.46	1.4	1.39333	0.696667	1.36	1.29	1.23	1.29333		103.55	0.5	Mixed (Cohesive P and Cohesive C)
	79	2	II	A	1.37	1.42	1.38	1.39	1.34	1.34	1.32	1.33333	1.36167	0.680833
	79	1	III	C	1.36	1.36	1.38	1.36667	1.34	1.39	1.38	1.37	1.36833	0.684167	2.06	1.97	1.96	1.99667		38.42	0.5	Mixed (Cohesive P and Adhesive C-D)
	79	1	III	A	1.27	1.32	1.23	1.27333	1.44	1.32	1.32	1.36	1.31667	0.658333
	79	2	III	C	1.28	1.36	1.3	1.31333	1.28	1.35	1.29	1.30667	1.31	0.655	1.82	1.82	1.81	1.81667		32.46		Adhesive C-D
	79	2	III	C	1.16	0.84	1.02	1.00667	1.1	1.15	1.1	1.11667	1.06167	0.530833
RXU	75	1	I	C	1.75	1.72	1.67	1.71333	1.66	1.71	1.7	1.69	1.70167	0.850833	2.85	2.81	2.79	2.81667		244.36	20% C-C	Mixed (Adhesive C-P and C-C)
	75	1	I	A	1.52	1.51	1.48	1.50333	1.5	1.46	1.47	1.47667	1.49	0.745
	75	2	I	C	1.42	1.41	1.37	1.4	1.47	1.42	1.41	1.43333	1.41667	0.708333	1.7	1.69	1.68	1.69		204.16		Adhesive C-P
	75	2	I	A	1.39	1.41	1.37	1.39	1.37	1.4	1.41	1.39333	1.39167	0.695833
	75	1	II	C	1.4	1.39	1.35	1.38	1.43	1.4	1.36	1.39667	1.38833	0.694167	1.97	1.97	1.96	1.96667		204.22		Adhesive C-P
	75	1	II	A	1.38	1.33	1.31	1.34	1.34	1.35	1.35	1.34667	1.34333	0.671667
	75	2	II	C	1.37	1.32	1.33	1.34	1.38	1.32	1.37	1.35667	1.34833	0.674167	1.52	1.51	1.49	1.50667		124.58		Adhesive C-P
	75	2	II	A	1.31	1.31	1.28	1.3	1.29	1.28	1.33	1.3	1.3	0.65
	75	1	III	C	1.31	1.31	1.27	1.29667	1.32	1.33	1.24	1.29667	1.29667	0.648333	1.79	1.76	1.78	1.77667		92.66		Adhesive C-D
	75	1	III	A	1.25	1.22	1.25	1.24	1.25	1.22	1.27	1.24667	1.24333	0.621667
	75	2	III	C	1.24	1.18	1.17	1.19667	1.25	1.18	1.25	1.22667	1.21167	0.605833	1.6	1.61	1.61	1.60667		11.3		Adhesive C-D
	75	2	III	C	0.69	0.61	0.69	0.663333	0.73	0.65	0.71	0.696667	0.68	0.34
RXU	31	1	I	C	1.94	1.84	1.96	1.91333	1.89	1.96	1.85	1.9	1.90667	0.953333	2.65	2.66	2.73	2.68		191.97		Adhesive C-P
	31	1	I	A	1.6	1.65	1.56	1.60333	1.62	1.65	1.57	1.61333	1.60833	0.804167
	31	2	I	C	1.58	1.61	1.56	1.58333	1.59	1.57	1.65	1.60333	1.59333	0.796667	1.67	1.66	1.66	1.66333		173.34	59% Cohesive	Mixed (Adhesive C-P and Cohesive P)
	31	2	I	A	1.44	1.56	1.45	1.48333	1.46	1.56	1.46	1.49333	1.48833	0.744167
	31	1	II	C	1.6	1.46	1.43	1.49667	1.57	1.48	1.44	1.49667	1.49667	0.748333	1.92	1.93	1.98	1.94333		150.33	0.57	Mixed (Adhesive C-P and Cohesive P)
	31	1	II	A	1.4	1.41	1.48	1.43	1.38	1.4	1.45	1.41	1.42	0.71
	31	2	II	C	1.42	1.39	1.53	1.44667	1.43	1.42	1.39	1.41333	1.43	0.715	1.66	1.64	1.63	1.64333		93.48		Adhesive C-P
	31	2	II	A	1.49	1.38	1.34	1.40333	1.45	1.37	1.38	1.4	1.40167	0.700833
	31	1	III	C	1.44	1.54	1.44	1.34667	1.44	1.45	1.44	1.38	1.36333	0.681667	1.8	1.81	1.8	1.80333		16.3		Adhesive C-D
	31	1	III	A	1.5	1.4	1.39	0.96	1.37	1.31	1.4	0.986667	0.973333	0.486667
	31	2	III	C	1.34	1.37	1.33	1.34667	1.37	1.37	1.4	1.38	1.36333	0.681667	2	2.02	2.05	2.02333		58.97		Adhesive C-D
	31	2	III	C	0.91	1.03	0.94	0.96	0.96	1.05	0.95	0.986667	0.973333	0.486667
RXU	5	1	I	C	1.71	1.76	1.7	1.72333	1.67	1.71	1.76	1.71333	1.71833	0.859167	1.84	1.79	1.83	1.82		132.66		Cohesive-P
	5	1	I	A	1.6	1.55	1.61	1.58667	1.62	1.59	1.61	1.60667	1.59667	0.798333
	5	2	I	C	1.54	1.58	1.55	1.55667	1.56	1.57	1.55	1.56	1.55833	0.779167	1.83	1.83	1.83	1.83		199.7		Adhesive C-P
	5	2	I	A	1.44	1.51	1.45	1.46667	1.52	1.45	1.51	1.49333	1.48	0.74
	5	1	II	C	1.42	1.49	1.45	1.45333	1.43	1.48	1.43	1.44667	1.45	0.725	1.98	1.95	1.92	1.95		184.91		Cohesive-P
	5	1	II	A	1.45	1.38	1.42	1.41667	1.36	1.4	1.43	1.39667	1.40667	0.703333
	5	2	II	C	1.35	1.36	1.37	1.36	1.36	1.36	1.38	1.36667	1.36333	0.681667	1.85	1.84	1.84	1.84333		320.17		Cohesive-P
	5	2	II	A	1.34	1.38	1.36	1.36	1.35	1.38	1.38	1.37	1.365	0.6825
	5	1	III	C	1.37	1.34	1.34	1.35	1.33	1.35	1.34	1.34	1.345	0.6725	1.88	1.86	1.84	1.86		76.9		Cohesive-P
	5	1	III	A	1.35	1.37	1.35	1.35667	1.36	1.34	1.36	1.35333	1.355	0.6775
	5	2	III	C	1.31	1.27	1.23	1.27	1.31	1.28	1.24	1.27667	1.27333	0.636667	1.76	1.76	1.74	1.75333		45.95		Adhesive C-D
	5	2	III	C	0.67	0.68	0.69	0.68	0.7	0.69	0.66	0.683333	0.681667	0.340833
RXU	56	1	I	C	2.21	1.77	2.15	2.04333	2.22	2.75	2.16	2.37667	2.21	1.105	1.35	1.37	1.68	1.46667		95.47		Adhesive C-D
	56	1	I	A	1.72	1.8	1.84	1.78667	1.72	1.67	1.8	1.73	1.75833	0.879167
	56	2	I	C	1.82	1.58	1.68	1.69333	1.82	1.58	1.67	1.69	1.69167	0.845833	2.01	1.97	1.94	1.97333		149.92		Adhesive C-P
	56	2	I	A	1.53	1.72	1.7	1.65	1.5	1.57	1.67	1.58	1.615	0.8075
	56	1	II	C	1.67	1.44	1.55	1.55333	1.48	1.55	1.5	1.51	1.53167	0.765833	1.97	1.96	1.89	1.94		126.36		Cohesive-P
	56	1	II	A	1.58	1.42	1.45	1.48333	1.56	1.47	1.42	1.48333	1.48333	0.741667
	56	2	II	C	1.7	1.36	1.51	1.52333	1.44	1.43	1.38	1.41667	1.47	0.735	1.71	1.71	1.72	1.71333		81.09		Adhesive C-P
	56	2	II	A	1.39	1.4	1.54	1.44333	1.38	1.36	1.48	1.40667	1.425	0.7125
	56	1	III	C	1.4	1.45	1.32	1.39	1.42	1.35	1.31	1.36	1.375	0.6875	1.61	1.63	1.64	1.62667		49.65		Cohesive-P
	56	1	III	A	1.2	1.38	1.26	1.28	1.37	1.37	1.34	1.36	1.32	0.66
	56	2	III	C	1.42	1.57	1.6	1.26	1.36	1.67	1.54	1.32333	1.29167	0.645833	2.28	2.23	2.35	2.28667		51.23		Adhesive CP
	56	2	III	C	1.36	1.41	1.01	1.53	1.06	1.55	1.36	1.52333	1.52667	0.763333
RXU	19	1	I	C	1.81	1.85	1.82	1.82667	1.85	1.81	1.8	1.82	1.82333	0.911667	2.35	2.4	2.39	2.38		206.76		Adhesive C-P
	19	1	I	A	1.61	1.59	1.61	1.60333	1.55	1.56	1.65	1.58667	1.595	0.7975
	19	2	I	C	1.58	1.6	1.59	1.59	1.62	1.6	1.61	1.61	1.6	0.8	1.99	1.92	1.87	1.92667		238.54	Cohesive 20 %	Mixed (Cohesive P and Adhesive C-P)
	19	2	I	A	1.53	1.48	1.5	1.50333	1.5	1.47	1.54	1.50333	1.50333	0.751667
	19	1	II	C	1.53	1.53	1.48	1.51333	1.53	1.47	1.52	1.50667	1.51	0.755	1.34	1.41	1.36	1.37		116.49		Cohesive-P
	19	1	II	A	1.45	1.41	1.47	1.44333	1.45	1.44	1.47	1.45333	1.44833	0.724167
	19	2	II	C	1.46	1.43	1.44	1.44333	1.43	1.41	1.46	1.43333	1.43833	0.719167	2.16	2.06	2.05	2.09		87.32		Adhesive C-P
	19	2	II	A	1.38	1.39	1.35	1.37333	1.36	1.41	1.35	1.37333	1.37333	0.686667
	19	1	III	C	1.38	1.37	1.35	1.36667	1.36	1.37	1.37	1.36667	1.36667	0.683333	1.6	1.63	1.62	1.61667		59.24		Cohesive-P
	19	1	III	A	1.33	1.27	1.33	1.31	1.32	1.27	1.33	1.30667	1.30833	0.654167
	19	2	III	C	1.34	1.37	1.34	1.35	1.37	1.36	1.34	1.35667	1.35333	0.676667	1.67	1.65	1.67	1.66333		118.62		Cohesive-P
	19	2	III	C	1.04	1.02	1.03	1.03	1.06	1.03	1.02	1.03667	1.03333	0.516667
LCZ	63	1	I	C	1.56	1.48	1.54	1.52667	1.58	1.52	1.47	1.52333	1.525	0.7625	1.47	1.59	1.66	1.57333		27.26		Adhesive C-D
	63	1	I	A	1.37	1.32	1.36	1.35	1.29	1.34	1.33	1.32	1.335	0.6675
	63	2	I	C	1.29	1.35	1.32	1.32	1.35	1.32	1.29	1.32	1.32	0.66	1.93	1.94	1.97	1.94667		42.26		Adhesive C-D
	63	2	I	A	1.28	1.23	1.27	1.26	1.3	1.23	1.28	1.27	1.265	0.6325
	63	1	II	C	1.31	1.2	1.25	1.25333	1.23	1.28	1.27	1.26	1.25667	0.628333	1.88	1.87	1.9	1.88333		51.09		Cohesive C
	63	1	II	A	1.22	1.2	1.18	1.2	1.29	1.2	1.19	1.22667	1.21333	0.606667
	63	2	II	C	1.3	1.27	1.19	1.25333	1.28	1.3	1.18	1.25333	1.25333	0.626667	1.69	1.7	1.72	1.70333		51.02		Adhesive C-D
	63	2	II	A	1.3	1.23	1.17	1.23333	1.24	1.18	1.21	1.21	1.22167	0.610833
	63	1	III	C	1.28	1.13	1.14	1.18333	1.22	1.29	1.07	1.19333	1.18833	0.594167	1.87	1.84	1.9	1.87		103.69		Cohesive-P
	63	1	III	A	1.17	1.2	1.19	1.18667	1.12	1.22	1.14	1.16	1.17333	0.586667
	63	2	III	C	1.09	1.18	1.16	1.14333	1.13	1.17	1.14	1.14667	1.145	0.5725	1.76	1.77	1.77	1.76667		86.57		Cohesive-P
	63	2	III	C	0.83	0.75	0.87	0.816667	0.79	0.88	0.78	0.816667	0.816667	0.408333
LCZ	83	1	I	C	1.97	1.96	1.9	1.94333	1.86	1.92	1.9	1.89333	1.91833	0.959167	2.08	2	2	2.02667		18.63		Adhesive C-P
	83	1	I	A	1.67	1.76	1.62	1.68333	1.78	1.7	1.64	1.70667	1.695	0.8475
	83	2	I	C	1.67	1.62	1.6	1.63	1.66	1.67	1.6	1.64333	1.63667	0.818333	1.91	1.95	1.97	1.94333		71.16		Adhesive C-P
	83	2	I	A	1.63	1.65	1.57	1.61667	1.64	1.63	1.57	1.61333	1.615	0.8075
	83	1	II	C	1.65	1.55	1.53	1.57667	1.66	1.53	1.55	1.58	1.57833	0.789167	1.62	1.63	1.63	1.62667		64.38		Adhesive C-P
	83	1	II	A	1.7	1.49	1.56	1.58333	1.69	1.54	1.55	1.59333	1.58833	0.794167
	83	2	II	C	1.71	1.51	1.7	1.64	1.47	1.64	1.58	1.56333	1.60167	0.800833	1.94	1.95	1.99	1.96		66.02		Adhesive C-D
	83	2	II	A	1.56	1.55	1.45	1.52	1.55	1.54	1.46	1.51667	1.51833	0.759167
	83	1	III	C	1.61	1.47	1.53	1.53667	1.48	1.5	1.5	1.49333	1.515	0.7575	2.04	2.02	2.03	2.03		172.31		Cohesive-P
	83	1	III	A	1.53	1.49	1.46	1.49333	1.46	1.49	1.51	1.48667	1.49	0.745
	83	2	III	C	1.31	1.41	1.46	1.39333	1.36	1.31	1.34	1.33667	1.365	0.6825	1.62	1.64	1.62	1.62667		56.84		Adhesive C-D
	83	2	III	C	1.06	0.79	0.92	0.923333	1.08	0.84	0.88	0.933333	0.928333	0.464167
LCZ	36	1	I	C	1.84	1.92	1.91	1.89	1.84	1.89	1.94	1.89	1.89	0.945	1.81	1.74	1.8	1.78333		3.01		Adhesive C-D
	36	1	I	A	1.71	1.65	1.67	1.67667	1.69	1.66	1.68	1.67667	1.67667	0.838333
	36	2	I	C	1.63	1.61	1.65	1.63	1.65	1.64	1.64	1.64333	1.63667	0.818333	1.62	1.64	1.59	1.61667		19.59		Adhesive C-D
	36	2	I	A	1.58	1.58	1.57	1.57667	1.54	1.51	1.54	1.53	1.55333	0.776667
	36	1	II	C	1.58	1.54	1.5	1.54	1.57	1.52	1.57	1.55333	1.54667	0.773333	1.71	1.67	1.69	1.69		26.09		Adhesive C-D
	36	1	II	A	1.65	1.46	1.57	1.56	1.49	1.59	1.46	1.51333	1.53667	0.768333
	36	2	II	C	1.5	1.54	1.58	1.54	1.42	1.49	1.5	1.47	1.505	0.7525	1.73	1.73	1.73	1.73		67.39		Adhesive C-P
	36	2	II	A	1.57	1.4	1.47	1.48	1.54	1.42	1.51	1.49	1.485	0.7425
	36	1	III	C	1.46	1.48	1.48	1.47333	1.45	1.5	1.39	1.44667	1.46	0.73	1.71	1.72	1.71	1.71333		27.39		Adhesive-P
	36	1	III	A	1.4	1.4	1.48	1.42667	1.44	1.38	1.46	1.42667	1.42667	0.713333
	36	2	III	C	1.4	1.41	1.45	1.42	1.39	1.44	1.37	1.4	1.41	0.705	1.85	1.84	1.83	1.84		140.67		Adhesive C-P
	36	2	III	C	1.21	1.26	1.09	1.18667	1.21	1.06	1.09	1.12	1.15333	0.576667
LCZ	32	1	I	C	2.26	2.31	2.31	2.29333	2.33	2.17	2.16	2.22	2.25667	1.12833	1.97	1.92	1.84	1.91		11.92		Adhesive C-D
	32	1	I	A	1.86	1.68	1.79	1.77667	1.79	1.75	1.78	1.77333	1.775	0.8875
	32	2	I	C	1.65	1.77	1.78	1.73333	1.73	1.77	1.66	1.72	1.72667	0.863333	1.88	1.87	1.9	1.88333		50.54		Adhesive C-D
	32	2	I	A	1.89	1.58	1.7	1.72333	1.68	1.77	1.6	1.68333	1.70333	0.851667
	32	1	II	C	1.71	1.58	1.56	1.61667	1.66	1.6	1.56	1.60667	1.61167	0.805833	2.2	2.23	2.35	2.26		62.19		Adhesive C-D
	32	1	II	A	1.66	1.47	1.59	1.57333	1.54	1.55	1.44	1.51	1.54167	0.770833
	32	2	II	C	1.69	1.58	1.41	1.56	1.46	1.44	1.41	1.43667	1.49833	0.749167	1.93	1.91	1.9	1.91333		108.34		Adhesive C-P
	32	2	II	A	1.39	1.42	1.4	1.40333	1.49	1.37	1.49	1.45	1.42667	0.713333
	32	1	III	C	1.48	1.44	1.54	1.48667	1.43	1.42	1.44	1.425	1.45583	0.727917	1.54	1.53	1.5	1.52333		27.81		Adhesive C-D
	32	1	III	A	1.49	1.39	1.41	1.43	1.41	1.47	1.41	1.43	1.43	0.715
	32	2	III	C	1.34	1.33	1.41	1.36	1.34	1.4	1.45	1.39667	1.37833	0.689167	1.88	1.91	1.99	1.92667		111.63		Adhesive C-P
	32	2	III	C	0.97	0.93	0.86	0.92	0.95	0.91	0.96	0.94	0.93	0.465
LCZ	85	1	I	C	1.74	1.91	1.78	1.81	1.88	1.94	1.73	1.85	1.83	0.915	2.38	2.39	2.38	2.38333		51.64		Adhesive C-D
	85	1	I	A	1.64	1.58	1.6	1.60667	1.61	1.57	1.56	1.58	1.59333	0.796667
	85	2	I	C	1.59	1.6	1.55	1.58	1.55	1.59	1.55	1.56333	1.57167	0.785833	1.85	1.84	1.86	1.85		158.41		Adhesive C-P
	85	2	I	A	1.5	1.51	1.5	1.50333	1.5	1.51	1.5	1.50333	1.50333	0.751667
	85	1	II	C	1.45	1.52	1.45	1.47333	1.44	1.5	1.47	1.47	1.47167	0.735833	1.81	1.83	1.82	1.82		86.09		Adhesive C-P
	85	1	II	A	1.52	1.49	1.48	1.49667	1.51	1.57	1.49	1.52333	1.51	0.755
	85	2	II	C	1.42	1.53	1.5	1.48333	1.41	1.51	1.5	1.47333	1.47833	0.739167	2.22	2.28	2.25	2.25		70.2		Adhesive C-D
	85	2	II	A	1.41	1.39	1.43	1.41	1.41	1.41	1.44	1.42	1.415	0.7075
	85	1	III	C	1.47	1.41	1.37	1.41667	1.43	1.4	1.41	1.41333	1.415	0.7075	1.36	1.4	1.42	1.39333		33.28		Adhesive C-D
	85	1	III	A	1.4	1.38	1.4	1.39333	1.38	1.38	1.42	1.39333	1.39333	0.696667
	85	2	III	C	1.31	1.32	1.31	1.31333	1.3	1.34	1.31	1.31667	1.315	0.6575	1.89	1.84	1.86	1.86333		94.85		Adhesive C-D
	85	2	III	C	0.81	0.82	0.82	0.816667	0.8	0.83	0.77	0.8	0.808333	0.404167
LCZ	80	1	I	C	1.9	2.02	2.07	1.99667	2.02	1.91	1.94	1.95667	1.97667	0.864167	1.92	2.05	2.18	2.05		31.02		Adhesive C-D
	80	1	I	A	1.69	1.69	1.8	1.72667	1.69	1.77	1.73	1.73	1.72833	0.864167
	80	2	I	C	1.73	1.69	1.68	1.7	1.73	1.67	1.7	1.7	1.7	0.85	1.92	1.93	1.92	1.92333		45.68		Adhesive C-D
	80	2	I	A	1.61	1.58	1.58	1.59	1.78	1.58	1.64	1.66667	1.62833	0.814167
	80	1	II	C	1.55	1.7	1.6	1.61667	1.54	1.64	1.56	1.58	1.59833	0.799167	1.92	1.9	1.91	1.91		61.84		Adhesive C-D
	80	1	II	A	1.61	1.52	1.49	1.54	1.64	1.53	1.55	1.57333	1.55667	0.778333
	80	2	II	C	1.48	1.51	1.5	1.49667	1.66	1.49	1.66	1.60333	1.55	0.775	2.3	2.34	2.34	2.32667		79.44		Adhesive C-D
	80	2	II	A	1.61	1.47	1.6	1.56	1.59	1.46	1.59	1.54667	1.55333	0.776667
	80	1	III	C	1.7	1.45	1.6	1.58333	1.59	1.38	1.71	1.56	1.57167	0.785833	1.51	1.52	1.54	1.52333		73.42		Adhesive C-P
	80	1	III	A	1.6	1.48	1.58	1.55333	1.5	1.46	1.6	1.52	1.53667	0.768333
	80	2	III	C	1.55	1.48	1.53	1.52	1.56	1.36	1.48	1.46667	1.49333	0.746667	1.75	1.73	1.76	1.74667		87.05		Cohesive C
	80	2	III	C	1.38	1.26	1.55	1.39667	1.28	1.38	1.53	1.39667	1.39667	0.698333
LCZ	69	1	I	C	1.96	1.84	1.75	1.85	1.89	1.85	1.76	1.83333	1.84167	0.920833	1.97	1.99	1.92	1.96		11.3		Adhesive C-D
	69	1	I	A	1.59	1.58	1.6	1.59	1.56	1.57	1.62	1.58333	1.58667	0.793333
	69	2	I	C	1.58	1.56	1.62	1.58667	1.55	1.57	1.53	1.55	1.56833	0.784167	1.66	1.69	1.68	1.67667		27.26		Adhesive C-D
	69	2	I	A	1.52	1.52	1.52	1.52	1.51	1.5	1.53	1.51333	1.51667	0.758333
	69	1	II	C	1.51	1.5	1.46	1.49	1.5	1.52	1.49	1.50333	1.49667	0.748333	2.14	2.21	2.12	2.15667		31.85		Adhesive C-D
	69	1	II	A	1.48	1.48	1.5	1.48667	1.52	1.47	1.51	1.5	1.49333	0.746667
	69	2	II	C	1.49	1.51	1.65	1.55	1.49	1.52	1.48	1.49667	1.52333	0.761667	2.26	2.29	2.12	2.22333		78.62		Adhesive C-P
	69	2	II	A	1.56	1.54	1.55	1.55	1.53	1.58	1.54	1.55	1.55	0.775
	69	1	III	C	1.55	1.59	1.57	1.57	1.57	1.51	1.6	1.56	1.565	0.7825	2.34	2.31	2.11	2.25333		53.01		Adhesive C-P
	69	1	III	A	1.33	1.27	1.29	1.29667	1.27	1.28	1.31	1.28667	1.29167	0.645833
	69	2	III	C	1.14	1.04	1.16	1.11333	1.09	0.99	1.14	1.07333	1.09333	0.546667	0.98	1	0.98	0.986667		47.73		Adhesive C-D
	69	2	III	C	0.7	0.67	0.63	0.666667	0.7	0.65	0.64	0.663333	0.665	0.3325
LCZ	64	1	I	C	1.58	1.62	1.51	1.57	1.62	1.61	1.52	1.58333	1.57667	0.788333	1.97	1.96	1.95	1.96		165.8		Cohesive C
	64	1	I	A	1.79	1.65	1.77	1.73667	1.77	1.66	1.81	1.74667	1.74167	0.870833
	64	2	I	C	1.47	1.46	1.42	1.45	1.45	1.46	1.43	1.44667	1.44833	0.724167	1.8	1.8	1.81	1.80333		139.92		Cohesive C
	64	2	I	A	1.51	1.58	1.55	1.54667	1.51	1.6	1.53	1.54667	1.54667	0.773333
	64	1	II	C	1.5	1.52	1.47	1.49667	1.53	1.51	1.49	1.51	1.50333	0.751667	1.98	1.97	2.01	1.98667		126.15		Adhesive C-P
	64	1	II	A	1.43	1.5	1.44	1.45667	1.44	1.5	1.51	1.48333	1.47	0.735
	64	2	II	C	1.51	1.57	1.47	1.51667	1.5	1.54	1.4	1.48	1.49833	0.749167	1.79	1.8	1.8	1.79667		84.51		Adandsica C-P
	64	2	II	A	1.49	1.52	1.46	1.49	1.5	1.5	1.45	1.48333	1.48667	0.743333
	64	1	III	C	1.27	1.04	1.27	1.19333	1.01	1.16	1.25	1.14	1.16667	0.583333	1.87	1.85	1.83	1.85		108.82		Adhesive C-P
	64	1	III	A	1.23	1.21	1.14	1.19333	1.28	1.22	1.32	1.27333	1.23333	0.616667
	64	2	III	C	0.98	1.19	1.1	1.09	1.16	1.11	0.99	1.08667	1.08833	0.544167	0.93	0.91	0.89	0.91		48.62		Adhesive C-D
	64	2	III	C	0.57	0.8	0.57	0.646667	0.5	0.8	0.54	0.613333	0.63	0.315
LCZ	45	1	I	C	1.81	1.8	1.81	1.80667	1.83	1.83	1.81	1.82333	1.815	0.9075	2.46	2.17	2.15	2.26		209.22		Cohesive-P
	45	1	I	A	1.57	1.56	1.67	1.6	1.55	1.59	1.65	1.59667	1.59833	0.799167
	45	2	I	C	1.53	1.56	1.56	1.55	1.55	1.53	1.56	1.54667	1.54833	0.774167	2.1	2.1	2.15	2.11667		204.84		Adhesive C-P
	45	2	I	A	1.43	1.57	1.48	1.49333	1.57	1.53	1.48	1.52667	1.51	0.755
	45	1	II	C	1.54	1.52	1.53	1.53	1.54	1.48	1.51	1.51	1.52	0.76	1.89	1.88	1.88	1.88333		120.6		Adhesive C-P
	45	1	II	A	1.54	1.48	1.68	1.56667	1.39	1.51	1.39	1.43	1.49833	0.749167
	45	2	II	C	1.37	1.51	1.41	1.43	1.43	1.48	1.43	1.44667	1.43833	0.719167	1.97	2.02	1.99	1.99333		159.5		Cohesive P
	45	2	II	A	1.56	1.41	1.39	1.45333	1.55	1.36	1.38	1.43	1.44167	0.720833
	45	1	III	C	1.52	1.36	1.53	1.47	1.4	1.36	1.36	1.37333	1.42167	0.710833	1.9	1.9	1.89	1.89667		100.61		Adhesive C-P
	45	1	III	A	1.28	1.37	1.36	1.33667	1.56	1.31	1.28	1.38333	1.36	0.68
	45	2	III	C	1.44	1.28	1.11	1.27667	1.41	1.2	1.26	1.29	1.28333	0.641667	1.36	1.35	1.32	1.34333		89.51		Adhesive C-P
	45	2	III	C	0.61	0.8	0.55	0.653333	0.67	0.71	0.5	0.626667	0.64	0.32
LCZ	1	1	I	C	1.78	1.79	1.85	1.80667	1.74	1.77	1.77	1.76	1.78333	0.891667	1.92	2.04	2.03	1.99667		60.61		Adhesive C-D
	1	1	I	A	1.61	1.58	1.6	1.59667	1.62	1.59	1.64	1.61667	1.60667	0.803333
	1	2	I	C	1.61	1.61	1.55	1.59	1.63	1.56	1.58	1.59	1.59	0.795	1.85	1.82	1.81	1.82667		85.81		Adhesive C-D
	1	2	I	A	1.46	1.6	1.57	1.54333	1.54	1.54	1.51	1.53	1.53667	0.768333
	1	1	II	C	1.67	1.49	1.51	1.55667	1.61	1.49	1.57	1.55667	1.55667	0.778333	1.59	1.59	1.6	1.59333		158.75		Adhesive C-P
	1	1	II	A	1.45	1.6	1.51	1.52	1.47	1.57	1.47	1.50333	1.51167	0.755833
	1	2	II	C	1.6	1.46	1.71	1.59	1.46	1.48	1.57	1.50333	1.54667	0.773333	1.84	1.85	1.84	1.84333		46.57		Adhesive C-P
	1	2	II	A	1.61	1.5	1.44	1.51667	1.42	1.5	1.37	1.43	1.47333	0.736667
	1	1	III	C	1.41	1.47	1.41	1.43	1.42	1.55	1.37	1.44667	1.43833	0.719167	1.79	1.76	1.76	1.77		71.98		Adhesive C-P
	1	1	III	A	1.31	1.45	1.4	1.38667	1.3	1.4	1.42	1.37333	1.38	0.69
	1	2	III	C	1.4	1.4	1.34	1.38	1.36	1.37	1.38	1.37	1.375	0.6875	1.55	1.58	1.55	1.56		121.15		Adhesive C-P
	1	2	III	C	1.31	0.99	1.15	1.15	0.93	1.16	1.27	1.12	1.135	0.5675

## Sheet: Sheet_2
Failures	Groups														Description of the failure	Acronyms
	ACC	PV5	RDC	FP	U200	RXU	LCZ	Average	Standard Deviation	Minimum	Maximum	Variance			Adhesive failure – Cement/dentin interface	A/C-D
A/C-D a	19	3	18	2	20	2	13	11	8.40635	2	20	70.6667			Adhesive failure – Cement/Glass fiber post interface	A/C-P
A/C-P a	0	12	1	16	0	14	4	6.71429	7.0407	0	16	49.5714			Cohesive failure in the Glass fiber post	C-P
C-P a	0	0	0	0	0	1	1	0.285714	0.48795	0	1	0.238095			Cohesive failure in the cement	C-C
C-C a	0	2	1	0	0	1	2	0.857143	0.899735	0	2	0.809524			Mixed failure (combination of adhesive and cohesive failures; classified as mixed when no single pattern exceeds 70%)	M
M a	1	3	0	2	0	2	0	1.14286	1.21499	0	3	1.47619			Cervical third	a
TOTAL	20	20	20	20	20	20	20	20	0	20	20	0			Middle third	b
															Apical third	c
A/C-D b	20	5	17	0	18	2	8	10	8.22598	0	20	67.6667
A/C-P b	0	10	0	20	0	9	11	7.14286	7.58131	0	20	57.4762
C-P b	0	1	0	0	0	4	0	0.714286	1.49603	0	4	2.2381
C-C b	0	0	2	0	0	0	1	0.428571	0.786796	0	2	0.619048
M b	0	4	1	0	2	5	0	1.71429	2.05866	0	5	4.2381
TOTAL	20	20	20	20	20	20	20	20	0	20	20	0
A/C-D c	18	5	13	0	20	7	6	9.85714	7.3355	0	20	53.8095
A/C-P c	0	6	3	18	0	5	9	5.85714	6.25643	0	18	39.1429
C-P c	2	7	4	2	0	6	4	3.57143	2.43975	0	7	5.95238
C-C c	0	0	0	0	0	1	1	0.285714	0.48795	0	1	0.238095
M c	0	2	0	0	0	1	0	0.428571	0.786796	0	2	0.619048
TOTAL	20	20	20	20	20	20	20	20	0	20	20	0

## Sheet: Sheet_3
FAILURES	GROUPS								FAILURES	GROUPS																			FAILURES	GROUPS
	ACC	PV5	RDC	FP	U200	RXU	LCZ			ACC	PV5	RDC	FP	U200	RXU	LCZ	OVERALL%		OVERALL				Failure_Type	ROOT THIRD						PV5	RDC	LCZ	ACC	RXU	RX U200	FP
type 1	95	15	90	10	100	10	65		type 1	95	15	90	10	100	10	65	55		385					Cervical	Middle	Apical			type 1	15	90	65	95	10	100	10
type 2		60	5	80		70	20		type 2		60	5	80		70	20	33.5714		235				type 1	55	50	49.2857			type 2	60	5	20		70		80
type 3						5	5		type 3		10	5			5	10	4.28571		30				type 2	33.5714	35.7143	29.2857			type 3	10	5	10		5
type 4		2	5			5	10		type 4	5	15	0	10		10		5.71429		40				type 3	4.28571	2.14286	1.42857			type 4	15	0		5	10		10
type 5	5	15	0	10		10			type 5						5	5	1.42857		10				type 4	5.71429	8.57143	2.14286			type 5			5		5
TOTAL	100	100	100	100	100	100	100		TOTAL	100	100	100	100	100	100	100	100		700				type 5	1.42857	3.57143	17.8571			TOTAL	100	100	100	100	100	100	100
FAILURES	GROUPS								FAILURES	GROUPS																			FAILURES	GROUPS
	ACC	PV5	RDC	FP	U200	RXU	LCZ			ACC	PV5	RDC	FP	U200	RXU	LCZ	OVERALL%		OVERALL											PV5	RDC	LCZ	ACC	RXU	URX 200	FP
type 1	100	25	85		90	10	40		type 1	100	25	85		90	10	40	50		350										type 1	25	85	40	100	10	90
type 2		50		100		45	55		type 2		50		100		45	55	35.7143		250										type 2	50		55		45		100
type 3		5				20			type 3			10				5	2.14286		15										type 3		10	5
type 4			10				5		type 4		20	5		10	25		8.57143		60										type 4	20	5			25	10
type 5		20	5		10	25			type 5		5				20		3.57143		25										type 5	5				20
TOTAL	100	100	100	100	100	100	100		TOTAL	100	100	100	100	100	100	100	100		700										TOTAL	100	100	100	100	100	100	100
FAILURES	GROUPS								FAILURES	GROUPS																			FAILURES	GROUPS
	ACC	PV5	RDC	FP	U200	RXU	LCZ			ACC	PV5	RDC	FP	U200	RXU	LCZ	OVERALL%		OVERALL											PV5	RDC	LCZ	ACC	RXU	RX U200	FP
A/C-D c	90	25	65		100	35	30		type 1	90	25	65		100	35	30	49.2857		345										type 1	25	65	30	90	35	100
A/C-P c		30	15	90		25	45		type 2		30	15	90		25	45	29.2857		205										type 2	30	15	45		25		90
C-P c	10	35	20	10		30	20		type 3						5	5	1.42857		10										type 3			5		5
C-C c						5	5		type 4		10				5		2.14286		15										type 4	10				5
M c		10				5			type 5	10	35	20	10		30	20	17.8571		125										type 5	35	20	20	10	30		10
TOTAL	100	100	100	100	100	100	100		TOTAL	100	100	100	100	100	100	100	100		700										TOTAL	100	100	100	100	100	100	100
